# Supplementary material for: Whole genome sequencing identified genomic diversity and candidated genes associated with economic traits in Northeasern Merino in China
Source: Front Genet. 2024 Jan 25;15:1302222. doi: 10.3389/fgene.2024.1302222 (PMC10851152; doi:10.3389/fgene.2024.1302222)
Supplement: Supplementary file 1 [file Table1.XLSX]

## Sheet: Table S1
Table S1. Summary of newly sequenced and published data of Northeast Merino.
Sample ID	Breed	Clean reads	Mapped reads	Mapping rate(%)	Mean depth (×)	Error Rate(%)	Q20(%)	Q30(%)	GC Content(%)	accession	Sample origin place
NEF-1	Northeast Merino	216972421	216356772	99.72	11.2277	0.03	98.03	93.26	44.72	SRR25528269	Jilin, China
NEF-2	Northeast Merino	230369591	230173684	99.91	12.1821	0.03	98.22	93.92	45.41	SRR25528268	Jilin, China
NEF-3	Northeast Merino	222804548	222544640	99.88	11.582	0.03	97.72	92.98	46.99	SRR25528257	Jilin, China
NEF-4	Northeast Merino	222327105	222184901	99.94	11.7872	0.03	97.16	92.04	44.24	SRR25528256	Jilin, China
NEF-5	Northeast Merino	194604124	194490665	99.94	10.3947	0.04	96.49	90.49	44.68	SRR25528255	Jilin, China
NEF-6	Northeast Merino	222942584	222800447	99.94	11.8683	0.03	97.42	92.59	44.63	SRR25528254	Jilin, China
NEF-7	Northeast Merino	197312728	196836574	99.76	10.5249	0.04	96.19	89.6	43.05	SRR25528253	Jilin, China
NEF-8	Northeast Merino	223003898	222824402	99.92	12.0614	0.04	96.73	90.48	46.73	SRR25528252	Jilin, China
NEF-9	Northeast Merino	234953072	234717927	99.9	12.1649	0.04	97.42	92.51	45.15	SRR25528251	Jilin, China
NEF-10	Northeast Merino	228351145	227957634	99.83	12.0433	0.05	97.8	93.22	46.06	SRR25528250	Jilin, China
NEF-11	Northeast Merino	222321777	222030334	99.87	11.5909	0.04	96.47	90.49	44.7	SRR25528267	Jilin, China
NEF-12	Northeast Merino	227256686	227107662	99.93	12.0898	0.04	95.89	88.96	46.35	SRR25528266	Jilin, China
NEF-13	Northeast Merino	225518176	225343878	99.92	11.9559	0.04	96.96	91.19	43.92	SRR25528265	Jilin, China
NEF-14	Northeast Merino	224544679	224385546	99.93	11.9325	0.04	97	91.2	43.83	SRR25528264	Jilin, China
NEF-15	Northeast Merino	256139764	255978631	99.94	13.6163	0.05	97.15	91.4	43.41	SRR25528263	Jilin, China
NEF-16	Northeast Merino	242046724	241885911	99.93	12.8597	0.04	96.91	91.06	44.47	SRR25528262	Jilin, China
NEF-17	Northeast Merino	187681523	187522524	99.92	9.9622	0.04	95.99	89.18	46.23	SRR25528261	Jilin, China
NEF-18	Northeast Merino	246145685	245979436	99.93	13.0461	0.04	96.33	90.03	43.45	SRR25528260	Jilin, China
NEF-19	Northeast Merino	229214190	229058170	99.93	12.2609	0.04	96.19	89.73	44.03	SRR25528259	Jilin, China
NEF-20	Northeast Merino	242498192	242341325	99.94	12.8685	0.05	98.03	93.31	44.13	SRR25528258	Jilin, China

## Sheet: Table S2
Table S2. whole-genome sequencing (WGS) data used in this study.
No	Breed	Sample ID	Project
1	Altay	SRR11657487	PRJNA624020
2	Altay	SRR11657488	PRJNA624020
3	Altay	SRR11657489	PRJNA624020
4	Altay	SRR11657490	PRJNA624020
5	Altay	SRR11657491	PRJNA624020
6	Altay	SRR11657492	PRJNA624020
7	Altay	SRR11657493	PRJNA624020
8	Altay	SRR11657494	PRJNA624020
9	Altay	SRR11657495	PRJNA624020
10	Altay	SRR11657496	PRJNA624020
11	Tibetan	SRR9222803	PRJNA521847
12	Tibetan	SRR9222816	PRJNA521847
13	Tibetan	SRR9222817	PRJNA521847
14	Tibetan	SRR12397002	PRJNA645671
15	Tibetan	SRR12397003	PRJNA645671
16	Tibetan	SRR12397005	PRJNA645671
17	Tibetan	SRR12397006	PRJNA645671
18	Tibetan	SRR12397007	PRJNA645671
19	Tibetan	SRR12397008	PRJNA645671
20	Tibetan	SRR12397009	PRJNA645671
21	Tibetan	SRR12397010	PRJNA645671
22	Tibetan	SRR12397011	PRJNA645671
23	Hu	SRR11657579	PRJNA624020
24	Hu	SRR11657580	PRJNA624020
25	Hu	SRR11657581	PRJNA624020
26	Hu	SRR11657582	PRJNA624020
27	Hu	SRR11657583	PRJNA624020
28	Hu	SRR11657683	PRJNA624020
29	Hu	SRR11657684	PRJNA624020
30	Hu	SRR11657685	PRJNA624020
31	Hu	SRR11657686	PRJNA624020
32	Hu	SRR11657687	PRJNA624020
33	Small Tailed Han	SRR11657475	PRJNA624020
34	Small Tailed Han	SRR11657486	PRJNA624020
35	Small Tailed Han	SRR11657497	PRJNA624020
36	Small Tailed Han	SRR11657529	PRJNA624020
37	Small Tailed Han	SRR11657572	PRJNA624020
38	Small Tailed Han	SRR11657578	PRJNA624020
39	Small Tailed Han	SRR11657584	PRJNA624020
40	Small Tailed Han	SRR11657603	PRJNA624020
41	Small Tailed Han	SRR11657681	PRJNA624020
42	Small Tailed Han	SRR11657682	PRJNA624020
43	Small Tailed Han	SRR8560979	PRJNA521847
44	Small Tailed Han	SRR8560980	PRJNA521847
45	Small Tailed Han	SRR8560981	PRJNA521847
46	Small Tailed Han	SRR8560984	PRJNA521847
47	Small Tailed Han	SRR8859390	PRJNA531155
48	Small Tailed Han	SRR8859393	PRJNA531155
49	Small Tailed Han	SRR8859394	PRJNA531155
50	Small Tailed Han	SRR8859395	PRJNA531155
51	Small Tailed Han	SRR8859396	PRJNA531155
52	Small Tailed Han	SRR8859397	PRJNA531155
53	Small Tailed Han	SRR8859398	PRJNA531155
54	Mongolian	SRR8859409	PRJNA531155
55	Mongolian	SRR8859410	PRJNA531155
56	Mongolian	SRR8859411	PRJNA531155
57	Mongolian	SRR8859412	PRJNA531155
58	Mongolian	SRR8859413	PRJNA531155
59	Mongolian	SRR8859414	PRJNA531155
60	Mongolian	SRR8859415	PRJNA531155
61	Mongolian	SRR8859416	PRJNA531155
62	Mongolian	SRR8859417	PRJNA531155
63	Mongolian	SRR9851007	PRJNA557060
64	Mongolian	SRR9851011	PRJNA557060
65	Mongolian	SRR9851012	PRJNA557060
66	Mongolian	SRR9851013	PRJNA557060
67	Mongolian	SRR9851014	PRJNA557060
68	Mongolian	SRR9851015	PRJNA557060
69	Mongolian	SRR9851016	PRJNA557060
70	Mongolian	SRR9851029	PRJNA557060
71	Mongolian	SRR9851030	PRJNA557060
72	Mongolian	SRR9851031	PRJNA557060
73	Mongolian	SRR9851032	PRJNA557060
74	Mongolian	SRR9851033	PRJNA557060
75	Mongolian	SRR9851035	PRJNA557060
76	Mongolian	SRR9851036	PRJNA557060
77	Rambouillet	SRR4291245，46，48-53	PRJNA324837
78	Rambouillet	SRR4291311-16,18,19-23	PRJNA324837
79	Rambouillet	SRR4291274-81,81-90	PRJNA324837
80	Rambouillet	SRR4290326-28，339，441，584，695，734，745，756，767，778	PRJNA324837
81	Rambouillet	SRR4291241-44	PRJNA324837
82	Rambouillet	SRR4291268，69，71，72	PRJNA324837
83	Rambouillet	SRR4291301-04,07-10	PRJNA324837
84	Rambouillet	SRR4291291,92,295-300	PRJNA324837
85	Rambouillet	SRR4291254-57	PRJNA324837
86	Rambouillet	SRR6305143	PRJNA414087
87	South African Meat Merino	SRR24282379	PRJNA781291
88	South African Meat Merino	SRR24282378	PRJNA781291
89	South African Meat Merino	SRR24282377	PRJNA781291
90	South African Meat Merino	SRR24282376	PRJNA781291
91	South African Meat Merino	SRR24282375	PRJNA781291
92	South African Meat Merino	SRR24282374	PRJNA781291
93	South African Meat Merino	SRR24282373	PRJNA781291
94	South African Meat Merino	SRR24282372	PRJNA781291
95	South African Meat Merino	SRR24282371	PRJNA781291
96	South African Meat Merino	SRR16970290	PRJNA781291
97	Australian Merino	SRR5991159	PRJNA325682
98	Australian Merino	SRR5991162	PRJNA325682
99	Australian Merino	SRR5991164	PRJNA325682
100	Australian Merino	SRR5991169	PRJNA325682
101	Australian Merino	SRR5991175	PRJNA325682
102	Australian Merino	SRR5991199	PRJNA325682
103	Australian Merino	SRR5991232	PRJNA325682
104	Australian Merino	SRR5991233	PRJNA325682
105	Australian Merino	SRR5991331	PRJNA325682
106	Australian Merino	SRR5991344	PRJNA325682
107	Australian Merino	SRR5991347	PRJNA325682
108	Australian Merino	SRR5991348	PRJNA325682
109	Australian Merino	SRR5991349	PRJNA325682
110	Australian Merino	SRR5991350	PRJNA325682
111	Australian Merino	SRR5991351	PRJNA325682
112	Australian Merino	SRR5991352	PRJNA325682
113	Australian Merino	SRR5991406	PRJNA325682
114	Australian Merino	SRR5991407	PRJNA325682
115	Australian Merino	SRR5991408	PRJNA325682
116	Australian Merino	SRR5991458	PRJNA325682
117	Australian Merino	SRR5991460	PRJNA325682
118	Australian Merino	SRR5991463	PRJNA325682
119	Australian Merino	SRR5991496	PRJNA325682
120	Australian Merino	SRR5991500	PRJNA325682
121	Australian Merino	SRR5991504	PRJNA325682
122	Chinese Merino	SRR11657659	PRJNA624020
123	Chinese Merino	SRR11657660	PRJNA624020
124	Chinese Merino	SRR11657661	PRJNA624020
125	Chinese Merino	SRR11657662	PRJNA624020
126	Chinese Merino	SRR11657663	PRJNA624020
127	Chinese Merino	SRR11657664	PRJNA624020
128	Chinese Merino	SRR11657665	PRJNA624020
129	Chinese Merino	SRR11657666	PRJNA624020
130	Chinese Merino	SRR11657667	PRJNA624020
131	Chinese Merino	SRR11657668	PRJNA624020
132	Chinese Merino	SRR11657670	PRJNA624020
133	Chinese Merino	SRR11657671	PRJNA624020
134	Chinese Merino	SRR11657672	PRJNA624020
135	Chinese Merino	SRR11657673	PRJNA624020
136	Chinese Merino	SRR11657674	PRJNA624020
137	Chinese Merino	SRR11657675	PRJNA624020
138	Chinese Merino	SRR11657676	PRJNA624020
139	Chinese Merino	SRR11657677	PRJNA624020
140	Chinese Merino	SRR11657678	PRJNA624020
141	Chinese Merino	SRR11657679	PRJNA624020
142	Suffolk	SRR14934357	PRJNA698548
143	Suffolk	SRR14934358	PRJNA698548
144	Suffolk	SRR5991403	PRJNA325682
145	Suffolk	SRR4291120-23,25-32	PRJNA324837
146	Suffolk	SRR4291053-56	PRJNA324837
147	Suffolk	SRR4291058-65	PRJNA324837
148	Suffolk	SRR4291066,67,69-78	PRJNA324837
149	Suffolk	SRR4291088,89,91-96	PRJNA324837
150	Suffolk	SRR4291111,12,14-19	PRJNA324837
151	Suffolk	SRR4291097-100	PRJNA324837
152	Suffolk	SRR4291103-10	PRJNA324837
153	Suffolk	SRR4291080-87	PRJNA324837
154	Dorset	SRR5991220	PRJNA325682
155	Dorset	SRR5991221	PRJNA325682
156	Dorset	SRR5991222	PRJNA325682
157	Dorset	SRR5991223	PRJNA325682
158	Dorset	SRR5991224	PRJNA325682
159	Dorset	SRR5991225	PRJNA325682
160	Dorset	SRR5991226	PRJNA325682
161	Dorset	SRR5991227	PRJNA325682
162	Dorset	SRR5991276	PRJNA325682
163	Dorset	SRR5991313	PRJNA325682
164	Dorset	SRR5991394	PRJNA325682
165	Dorset	SRR5991396	PRJNA325682
166	Dorset	SRR5991397	PRJNA325682
167	Dorset	SRR5991398	PRJNA325682
168	Dorset	SRR5991399	PRJNA325682
169	Dorset	SRR5991401	PRJNA325682
170	Dorset	SRR5991432	PRJNA325682
171	Dorset	SRR5991434	PRJNA325682
172	Dorset	SRR5991435	PRJNA325682
173	Dorset	SRR5991492	PRJNA325682
174	Dorset	SRR5991494	PRJNA325682
175	Dorset	SRR5991497	PRJNA325682
176	Dorset	SRR5991501	PRJNA325682
177	Dorset	SRR5991502	PRJNA325682

## Sheet: Table S3
Table S3. Typological distribution of SNPs identified in Northeast Merino annotated by SnpEff.
Fields	Number	Percentage
intergenic_region	13025407	0.543285
intron_variant	8536601	0.356059
upstream_gene_variant	1029365	0.0429345
downstream_gene_variant	846470	0.035306
intragenic_variant	188218	0.00785051
3_prime_UTR_variant	128554	0.00536194
synonymous_variant	99926	0.00416788
missense_variant	47298	0.00197278
5_prime_UTR_variant	31575	0.00131698
non_coding_transcript_exon_variant	17079	0.000712359
splice_region_variant&intron_variant	12683	0.000529004
5_prime_UTR_premature_start_codon_gain_variant	6646	0.000277202
splice_region_variant&synonymous_variant	1993	8.31274e-05
missense_variant&splice_region_variant	847	3.53281e-05
stop_gained	612	2.55263e-05
splice_region_variant	570	2.37745e-05
splice_region_variant&non_coding_transcript_exon_variant	431	1.79769e-05
splice_donor_variant&intron_variant	321	1.33888e-05
splice_acceptor_variant&intron_variant	204	8.50877e-06
stop_lost	128	5.33884e-06
stop_retained_variant	111	4.62977e-06
start_lost	98	4.08755e-06
stop_lost&splice_region_variant	29	1.20958e-06
splice_region_variant&stop_retained_variant	25	1.04274e-06
start_retained_variant	22	9.17613e-07
splice_acceptor_variant&splice_donor_variant&intron_variant	20	8.34193e-07
stop_gained&splice_region_variant	10	4.17097e-07
initiator_codon_variant	8	3.33677e-07
start_lost&splice_region_variant	3	1.25129e-07
splice_region_variant&start_retained_variant	2	8.34193e-08
initiator_codon_variant&splice_region_variant	1	4.17097e-08
Total	23975257	1

## Sheet: Table S4
Table S4. Typological distribution of unique SNPs identified in Northeast Merino annotated by SnpEff.
Fields	Number	Percentage
intergenic_region	1052675	0.532931
intron_variant	687838	0.348227
upstream_gene_variant	98125	0.0496771
downstream_gene_variant	76291	0.0386233
intragenic_variant	19158	0.009699
3_prime_UTR_variant	12269	0.00621135
synonymous_variant	11383	0.0057628
missense_variant	8400	0.00425261
5_prime_UTR_variant	4512	0.00228426
non_coding_transcript_exon_variant	1706	0.000863686
splice_region_variant&intron_variant	1265	0.000640423
5_prime_UTR_premature_start_codon_gain_variant	919	0.000465256
splice_region_variant&synonymous_variant	201	0.000101759
stop_gained	137	6.93581e-05
missense_variant&splice_region_variant	133	6.7333e-05
splice_region_variant	64	3.24009e-05
splice_donor_variant&intron_variant	57	2.8857e-05
splice_region_variant&non_coding_transcript_exon_variant	46	2.32881e-05
splice_acceptor_variant&intron_variant	30	1.51879e-05
start_lost	16	8.10022e-06
stop_lost	12	6.07516e-06
stop_retained_variant	5	2.53132e-06
splice_region_variant&stop_retained_variant	4	2.02505e-06
stop_gained&splice_region_variant	3	1.51879e-06
initiator_codon_variant	3	1.51879e-06
stop_lost&splice_region_variant	2	1.01253e-06
start_retained_variant	1	5.06263e-07
splice_acceptor_variant&splice_donor_variant&intron_variant	1	5.06263e-07
Total	1975256	1

## Sheet: Table S5
Table S5. KEGG and GO enrichment results for the genes containing specific non-synonymous SNPs > 5 in Northeast Merino.
#Term	Database	ID	P-Value	Corrected P-Value	Input
calcium ion binding	Gene Ontology	GO:0005509	0.002653	0.411215	FBN3, GSN, LOC101112688, HEG1, LTBP2, CELSR1, FSCB, DUOX1, SCUBE1, FAT1, HMCN2, FAT4, RPTN
dynein intermediate chain binding	Gene Ontology	GO:0045505	0.0087031	0.674491	DNAH17, HTT, DNHD1
establishment of mitotic spindle orientation	Gene Ontology	GO:0000132	0.00973894	1	PKHD1, NUMA1, HTT
antigen processing and presentation of peptide or polysaccharide antigen via MHC class II	Gene Ontology	GO:0002504	0.0118378	1	LOC101108696, DQA
heat shock protein binding	Gene Ontology	GO:0031072	0.0164634	0.76127	ITGB2, TPR, HTT
MHC class II protein complex	Gene Ontology	GO:0042613	0.0180448	1	LOC101108696, DQA
myosin II binding	Gene Ontology	GO:0045159	0.0234961	0.76127	GSN, SHROOM1
actin binding	Gene Ontology	GO:0003779	0.0245571	0.76127	LOC101112688, EPB41L3, MICAL3, MYLK, SYNE1, SPTBN2
integral component of membrane	Gene Ontology	GO:0016021	0.0254729	1	MEGF11, LOC101113788, TMEM200C, LOC101112979, LOC101115808, TMEM131L, LOC101103380, CELSR1, SYNE1, LOC101121054, LOC114108740, LOC101106534, PIEZO2, LOC101112292, HEG1, LMTK3, DISP3, LOC101123585, LOC101121883, ADRB3, LOC114117939, LOC780772, LOC101103752, LOC101123028, LOC114118500, LOC101123547, ZP2, LOC101112460, DSCAML1, LOC101114975, LOC101108696, LOC101107486, PKHD1, DUOX1, PROKR1, LOC10111…
Cajal body	Gene Ontology	GO:0015030	0.0258115	1	USPL1, LOC101104855, ICE1
antigen processing and presentation	Gene Ontology	GO:0019882	0.0363307	1	DQA, OVAR
protein C-terminus binding	Gene Ontology	GO:0008022	0.0413977	0.924647	LOC101104855, NUMA1, LAMA1, TERF2
ATP binding	Gene Ontology	GO:0005524	0.0417583	0.924647	DNAH17, ABCA5, ABCA6, NVL, ABCA4, LMTK3, LOC101115808, DNHD1, MYLK, TTN, VWA8, OBSCN, PPIP5K1, LOC101106534, RAD17, ALPK2, LOC101112460, NAIP
cytoskeleton	Gene Ontology	GO:0005856	0.0471182	1	EPB41L3, FRMPD2, MICAL3, TACC3, ANK2, MYLK
#Term	Database	ID	P-Value	Corrected P-Value	Input
Graft-versus-host disease	KEGG PATHWAY	oas05332	2.80247e-09	3.83939e-07	LOC114109630, LOC101113217, LOC101122059, LOC101108696, DQA, LOC114108740, LOC101103752, LOC101112292, LOC101103380, OVAR, LOC101105609
Antigen processing and presentation	KEGG PATHWAY	oas04612	1.49104e-06	8.68108e-05	LOC114109630, LOC101113217, LOC101108696, DQA, LOC114108740, LOC101103752, LOC101112292, LOC101103380, OVAR, LOC101105609
Natural killer cell mediated cytotoxicity	KEGG PATHWAY	oas04650	1.90097e-06	8.68108e-05	LOC101122059, LOC114108740, LOC114116078, ITGB2, LOC101103752, LOC101112292, LOC114109639, LOC114116137, LOC101103380, LOC101111174, LOC114108725, LOC101103958
ABC transporters	KEGG PATHWAY	oas02010	4.99336e-06	0.000171023	ABCA5, ABCA6, LOC101106534, ABCA4, LOC101115808, LOC101112460, LOC105605916, LOC101109890
Autoimmune thyroid disease	KEGG PATHWAY	oas05320	1.09448e-05	0.000299888	LOC114109630, TG, LOC101113217, LOC101122059, LOC101108696, DQA, OVAR, LOC101105609
Allograft rejection	KEGG PATHWAY	oas05330	2.79913e-05	0.000639135	LOC114109630, LOC101113217, LOC101122059, LOC101108696, DQA, OVAR, LOC101105609
Type I diabetes mellitus	KEGG PATHWAY	oas04940	5.9684e-05	0.00103752	LOC114109630, LOC101113217, LOC101122059, LOC101108696, DQA, OVAR, LOC101105609
Viral myocarditis	KEGG PATHWAY	oas05416	6.05849e-05	0.00103752	LOC114109630, LOC101113217, LOC101108696, LAMA1, DQA, ITGB2, OVAR, LOC101105609
Herpes simplex virus 1 infection	KEGG PATHWAY	oas05168	0.000863016	0.013137	LOC101111046, LOC101113217, LOC101108696, LOC101114301, LOC114118024, LOC101106873, PILRA, LOC114117957, LOC114109630, ZNF71, DQA, ZNF74, ZNF786, LOC101105609, OVAR
Olfactory transduction	KEGG PATHWAY	oas04740	0.00168983	0.0231506	LOC101114975, LOC101111453, LOC114118274, LOC101117874, LOC101113633, LOC101119986, LOC101110673, LOC101116688, LOC101112979, LOC101113109, LOC101111839, LOC101109482, LOC101107816, LOC114109563, LOC114109564, LOC101118181, LOC101106967, LOC101121883, LOC101122146, LOC114114618, LOC101123028, LOC105614242, LOC101123547, LOC101119122
Phagosome	KEGG PATHWAY	oas04145	0.0044435	0.0553418	LOC114109630, ITGB5, LOC101113217, LOC101108696, DQA, ITGB2, OVAR, LOC101105609
Cell adhesion molecules	KEGG PATHWAY	oas04514	0.0143349	0.163656	LOC114109630, LOC101113217, LOC101108696, DQA, ITGB2, OVAR, LOC101105609
Hippo signaling pathway - multiple species	KEGG PATHWAY	oas04392	0.0474904	0.500476	RASSF4, FAT4, TEAD1

## Sheet: Table S6
Table S6.Total number and length of ROH for 12 sheep populations in this study.
Breed	<500(KB)		500-1000(KB)		1000-2000(KB)		2000-3000(KB)		>3000(KB)
	Number	Total Length	Number	Total Length	Number	Total Length	Number	Total Length	Number	Total Length
Altay	13607	2.21616e+06	180	113774	11	12247.7	0	0	0	0
Tibetan	22360	3.98472e+06	1050	710134	196	248872	15	34026.5	1	3246.24
Hu	15105	2.47044e+06	153	94989.8	5	5903.39	0	0	0	0
Small Tailed Han	30543	4.99498e+06	394	252358	33	40141	2	4407.3	0	0
Mongolian	35303	5.79154e+06	480	310223	59	72111.9	1	2647.16	0	0
Northeast Merino	26679	4.45042e+06	703	465477	126	160061	3	7714.56	0	0
Rambouillet	15804	2.96432e+06	1769	1.23109e+06	775	1.03663e+06	109	262981	43	168776
South African Meat Merino	15398	2.84312e+06	1353	935232	460	602835	49	115441	8	30898.7
Australian Merino	36107	6.26482e+06	982	632961	95	117452	0	0	0	0
Chinese Merino	28613	4.86499e+06	581	369012	39	45549	0	0	0	0
Suffolk	19554	3.64426e+06	1526	1.04671e+06	494	643781	67	155736	4	13077.9
Dorset	44288	7.59628e+06	920	592413	56	67529	1	2047.63	0	0

## Sheet: Table S7
Table S7. Genetic diversity parameters estimated for 12 sheep populations in this study.
Breed	Sample Size	HO	HE	pi	FROH
Altay	10	0.278083	0.246916	0.00286378	0.088212
Tibetan	12	0.249975	0.261741	0.00298787	0.15633
Hu	10	0.26949	0.257271	0.00297921	0.0968429
Small Tailed Han	21	0.254563	0.262728	0.00290971	0.094908
Mongolian	23	0.245933	0.265928	0.00294144	0.101141
Northeast Merino	20	0.262932	0.267285	0.00297101	0.095732
Rambouillet	11	0.238544	0.243443	0.0028144	0.213313
South African Meat Merino	10	0.245435	0.223809	0.00258968	0.170518
Australian Merino	25	0.275075	0.273852	0.00306593	0.105685
Chinese Merino	20	0.281855	0.244639	0.00276181	0.0994206
Suffolk	12	0.240979	0.244299	0.00277645	0.172732
Dorset	24	0.235384	0.235829	0.00264139	0.129595

## Sheet: Table S8
Table S8. A summary of genes from iHS in Northeast Merino.
Chrom	Starting position	Ending position	iHS	Gene
8	35450001	35500001	1	BVES
8	35500001	35550001	1	BVES
1	220000001	220050001	1	IGF2BP2
8	35500001	35550001	1	LIN28B
8	35450001	35500001	1	LOC114116072
8	35500001	35550001	1	LOC114116072
11	44750001	44800001	1	NF1
8	35450001	35500001	1	POPDC3
7	79100001	79150001	1	PPP2R5E
4	73350001	73400001	1	PRR15
20	20200001	20250001	0.99639	SUPT3H
8	35400001	35450001	0.995215	LOC114116071
8	35400001	35450001	0.995215	POPDC3
1	219950001	220000001	0.99422	IGF2BP2
8	35300001	35350001	0.992063	LOC114116071
8	35300001	35350001	0.992063	PREP
19	45400001	45450001	0.98951	SLMAP
11	44800001	44850001	0.9875	NF1
8	35650001	35700001	0.986957	LIN28B
8	35600001	35650001	0.985866	LIN28B
20	20000001	20050001	0.984252	SUPT3H
8	35550001	35600001	0.984177	LIN28B
2	133650001	133700001	0.982833	FSIP2
12	59200001	59250001	0.982456	CENPL
12	59200001	59250001	0.982456	KLHL20
20	16900001	16950001	0.981233	TREM1
8	35800001	35850001	0.976636	HACE1
20	20250001	20300001	0.975728	RUNX2
20	20250001	20300001	0.975728	SUPT3H
19	45300001	45350001	0.973333	SLMAP
8	35700001	35750001	0.968391	HACE1
11	44900001	44950001	0.963964	EVI2A
11	44900001	44950001	0.963964	EVI2B
11	44900001	44950001	0.963964	LOC114116904
11	44900001	44950001	0.963964	NF1
11	44900001	44950001	0.963964	OMG
8	35850001	35900001	0.962264	HACE1
4	75650001	75700001	0.959302	EVX1
8	35350001	35400001	0.957105	LOC114116071
12	59250001	59300001	0.955665	CENPL
12	59250001	59300001	0.955665	DARS2
12	59250001	59300001	0.955665	LOC114117359
12	59250001	59300001	0.955665	LOC114117362
12	59250001	59300001	0.955665	LOC114117363
12	59250001	59300001	0.955665	LOC114117364
12	59250001	59300001	0.955665	LOC114117365
12	59250001	59300001	0.955665	LOC114117374
12	59250001	59300001	0.955665	LOC114117376
12	59250001	59300001	0.955665	LOC114117378
12	59250001	59300001	0.955665	LOC114117420
12	59250001	59300001	0.955665	LOC114117421
8	35750001	35800001	0.955556	HACE1
1	258000001	258050001	0.953125	GPR87
1	258000001	258050001	0.953125	MED12L
1	258000001	258050001	0.953125	P2RY12
1	258000001	258050001	0.953125	P2RY13
3	185050001	185100001	0.937811	STAB2
1	257950001	258000001	0.933333	MED12L
1	257950001	258000001	0.933333	P2RY12
20	20100001	20150001	0.933333	SUPT3H
2	76850001	76900001	0.931507	RFX3
4	58250001	58300001	0.929293	CAV2
20	20150001	20200001	0.927481	SUPT3H
9	33450001	33500001	0.922535	LOC101110602
24	13550001	13600001	0.919861	PARN
17	76750001	76800001	0.918033	PITPNB
3	52700001	52750001	0.913043	LOC101110577
4	93700001	93750001	0.906367	CPED1
17	76800001	76850001	0.898876	TTC28
8	14250001	14300001	0.894309	HEY2
8	14250001	14300001	0.894309	LOC105608245
8	14250001	14300001	0.894309	NCOA7
8	14250001	14300001	0.894309	TRNAE-CUC_22
19	45450001	45500001	0.891566	SLMAP
3	52650001	52700001	0.889764	LOC101110577
3	52650001	52700001	0.889764	LOC101120996
15	52300001	52350001	0.878095	LOC101107221
15	52300001	52350001	0.878095	LOC101107469
15	52300001	52350001	0.878095	LOC101107731
3	152500001	152550001	0.877934	TMEM117
20	19950001	20000001	0.876494	SUPT3H
15	52150001	52200001	0.875969	LOC101104426
15	52150001	52200001	0.875969	LOC101104933
1	39200001	39250001	0.871698	LOC101106044
1	39200001	39250001	0.871698	LOC114110793
18	68400001	68450001	0.869091	LOC101122983
18	68400001	68450001	0.869091	LOC114109057
12	5550001	5600001	0.866779	LOC114117340
19	45350001	45400001	0.866667	LOC114109457
22	10100001	10150001	0.866667	MINPP1
7	79050001	79100001	0.866667	PPP2R5E
19	45350001	45400001	0.866667	SLMAP
16	33000001	33050001	0.864734	C16H5orf34
16	33000001	33050001	0.864734	TMEM267
14	54600001	54650001	0.863362	LOC105605921
14	54600001	54650001	0.863362	LOC106991560
14	54600001	54650001	0.863362	LOC114117899
14	54600001	54650001	0.863362	LOC114117995
14	65050001	65100001	0.859416	DPRX
14	65050001	65100001	0.859416	LOC101111313
14	65050001	65100001	0.859416	LOC101111573
14	65050001	65100001	0.859416	LOC114118145
14	65050001	65100001	0.859416	ZNF331
6	28750001	28800001	0.856164	MTTP
6	28750001	28800001	0.856164	TRMT10A
2	199950001	200000001	0.855634	TFCP2L1
11	52650001	52700001	0.855346	BRIP1
18	44850001	44900001	0.852174	BRMS1L
18	44850001	44900001	0.852174	RALGAPA1
16	22150001	22200001	0.85	LOC114118794
9	44400001	44450001	0.849206	TTPA
11	52600001	52650001	0.848214	BRIP1
20	16850001	16900001	0.847561	LOC101108263
20	16850001	16900001	0.847561	TREM1
3	50850001	50900001	0.847341	LOC101110577
17	76850001	76900001	0.847222	TTC28
20	20050001	20100001	0.846939	SUPT3H
15	49450001	49500001	0.846645	LOC101116085
3	50800001	50850001	0.844156	LOC101110577
2	186750001	186800001	0.831633	TRNAT-AGU
24	650001	700001	0.827225	CHTF18
24	650001	700001	0.827225	GNG13
24	650001	700001	0.827225	LMF1
24	650001	700001	0.827225	LOC114110567
8	73400001	73450001	0.824798	ADGRG6
3	196850001	196900001	0.824561	DENND5B
2	113650001	113700001	0.823219	BLK
2	113650001	113700001	0.823219	LOC114112852
9	33400001	33450001	0.823077	HAS2
17	49400001	49450001	0.820059	GRIA2
17	49400001	49450001	0.820059	LOC101108423
13	16850001	16900001	0.819048	DHTKD1
13	16850001	16900001	0.819048	SEC61A2
1	257900001	257950001	0.818182	IGSF10
1	257900001	257950001	0.818182	MED12L
1	257900001	257950001	0.818182	P2RY12
24	10750001	10800001	0.813679	LOC114110620
24	10750001	10800001	0.813679	RSL1D1
5	48250001	48300001	0.813187	CAMLG
5	48250001	48300001	0.813187	SEC24A
24	21550001	21600001	0.812987	SCNN1G
24	13600001	13650001	0.811429	PARN
2	76800001	76850001	0.808511	RFX3
18	31350001	31400001	0.805195	C18H15orf39
18	31350001	31400001	0.805195	LOC105603296
18	31350001	31400001	0.805195	LOC114109107
3	50450001	50500001	0.805031	LOC101110577
3	50450001	50500001	0.805031	LRRTM4
1	175400001	175450001	0.804878	BRD4
1	175400001	175450001	0.804878	EPHX3
1	175400001	175450001	0.804878	NOTCH3
10	84950001	85000001	0.804444	DOCK9
23	16100001	16150001	0.804255	PIK3C3
4	58200001	58250001	0.803109	CAV1
4	58200001	58250001	0.803109	CAV2
17	53900001	53950001	0.80203	ADGRD1
1	55350001	55400001	0.797521	SLC44A5
14	37950001	38000001	0.794574	ACD
14	37950001	38000001	0.794574	C14H16orf86
14	37950001	38000001	0.794574	CARMIL2
14	37950001	38000001	0.794574	CTCF
14	37950001	38000001	0.794574	ENKD1
14	37950001	38000001	0.794574	GFOD2
14	37950001	38000001	0.794574	PARD6A
21	44750001	44800001	0.794118	NRXN2
21	44750001	44800001	0.794118	PYGM
21	44750001	44800001	0.794118	RASGRP2
21	44750001	44800001	0.794118	SF1
3	50500001	50550001	0.793911	LOC101110577
13	54250001	54300001	0.793103	PTPRA
4	58150001	58200001	0.784038	CAV1
13	54300001	54350001	0.782609	PTPRA
19	29950001	30000001	0.782313	PPP4R2
13	54150001	54200001	0.77821	AVP
13	54150001	54200001	0.77821	FASTKD5
13	54150001	54200001	0.77821	UBOX5
20	44200001	44250001	0.775449	GMPR
7	79000001	79050001	0.772727	LOC114115966
7	79000001	79050001	0.772727	PPP2R5E
13	16800001	16850001	0.771429	DHTKD1
13	16800001	16850001	0.771429	UPF2
8	35250001	35300001	0.769406	LOC105611049
8	35250001	35300001	0.769406	LOC114116071
8	35250001	35300001	0.769406	PREP
2	33100001	33150001	0.767932	AOPEP
3	52800001	52850001	0.767516	LOC101110577
3	52800001	52850001	0.767516	LOC654331
7	43550001	43600001	0.766667	RPS29
3	196800001	196850001	0.764706	DENND5B
18	45350001	45400001	0.764331	LOC106991743
18	45350001	45400001	0.764331	MBIP
15	19200001	19250001	0.763496	RAB39A
14	55850001	55900001	0.763231	IGSF23
23	46650001	46700001	0.760684	ANKRD12
23	46650001	46700001	0.760684	NDUFV2
11	44700001	44750001	0.75945	NF1
4	26950001	27000001	0.757991	AGMO
9	95450001	95500001	0.757895	NBN
9	95450001	95500001	0.757895	OSGIN2
25	7200001	7250001	0.75641	LOC114110918
19	34650001	34700001	0.755495	TAFA1
2	199900001	199950001	0.755319	TFCP2L1
15	49250001	49300001	0.754862	LOC101109388
4	93650001	93700001	0.754491	CPED1
7	95100001	95150001	0.753623	LOC101116577
7	60750001	60800001	0.753247	GLDN
23	16150001	16200001	0.753247	PIK3C3
9	94950001	95000001	0.750853	LRRC69
3	50300001	50350001	0.748264	LOC101110577
23	16050001	16100001	0.747706	PIK3C3
2	79300001	79350001	0.747604	RIC1
23	40900001	40950001	0.746914	LOC114110500
8	35200001	35250001	0.745636	PREP
5	84650001	84700001	0.74552	LOC114115121
5	84650001	84700001	0.74552	RASGRF2
12	53700001	53750001	0.740854	LOC105616533
12	53700001	53750001	0.740854	PRDM16
18	68500001	68550001	0.736527	LOC101104530
18	68500001	68550001	0.736527	LOC105603275
18	68500001	68550001	0.736527	LOC105603310
18	68500001	68550001	0.736527	LOC114109058
18	68500001	68550001	0.736527	LOC114109084
18	68500001	68550001	0.736527	TRNAE-UUC_82
14	54650001	54700001	0.736021	LOC105605823
14	54650001	54700001	0.736021	LOC105605921
14	54650001	54700001	0.736021	LOC114117900
15	49500001	49550001	0.731856	LOC101116085
21	45000001	45050001	0.729167	ARL2
21	45000001	45050001	0.729167	BATF2
21	45000001	45050001	0.729167	SNX15
1	280200001	280250001	0.725352	TRNAC-ACA_17
1	280200001	280250001	0.725352	TRNAC-GCA_27
9	103600001	103650001	0.721519	TAF2
4	49050001	49100001	0.72103	RSBN1L
2	133300001	133350001	0.720238	LOC114113058
14	46450001	46500001	0.71831	GPATCH1
14	46450001	46500001	0.71831	WDR88
3	158550001	158600001	0.71748	C3H12orf40
8	42900001	42950001	0.716763	POU3F2
15	52100001	52150001	0.71599	LOC101103180
15	52100001	52150001	0.71599	LOC101103422
15	52100001	52150001	0.71599	LOC101106199
14	54550001	54600001	0.715618	LOC101104522
14	54550001	54600001	0.715618	LOC114117995
14	54550001	54600001	0.715618	LYPD4
2	113600001	113650001	0.714592	BLK
2	113600001	113650001	0.714592	LOC114113276
1	258350001	258400001	0.70614	CLRN1
19	48550001	48600001	0.70438	CACNA2D3
6	55550001	55600001	0.70339	PCDH7
7	33700001	33750001	0.701389	LOC114115935
7	33700001	33750001	0.701389	SPRED1
20	44150001	44200001	0.700787	ATXN1
20	44150001	44200001	0.700787	GMPR
2	199500001	199550001	0.7	GLI2
13	45100001	45150001	0.7	LOC101109111
13	45100001	45150001	0.7	LOC106990122
2	199500001	199550001	0.7	TRNAW-CCA_25
14	65100001	65150001	0.696429	DPRX
14	65100001	65150001	0.696429	LOC101111573
14	65100001	65150001	0.696429	LOC101111827
14	65100001	65150001	0.696429	LOC101112084
3	18950001	19000001	0.694534	LOC101110577
3	18950001	19000001	0.694534	MBOAT2
9	103650001	103700001	0.694444	TAF2
1	22350001	22400001	0.694301	LOC101106121
1	22350001	22400001	0.694301	LOC114112990
1	22350001	22400001	0.694301	LOC114112991
1	22350001	22400001	0.694301	PDZK1IP1
13	52650001	52700001	0.694118	HAO1
6	87800001	87850001	0.693487	TECRL
6	87700001	87750001	0.693215	TECRL
3	52850001	52900001	0.68984	LOC101110577
13	54200001	54250001	0.685185	AVP
13	54200001	54250001	0.685185	GNRH2
13	54200001	54250001	0.685185	MRPS26
13	54200001	54250001	0.685185	OXT
13	54200001	54250001	0.685185	PTPRA
24	10450001	10500001	0.684706	LITAF
12	84300001	84350001	0.684444	LOC114117266
12	84300001	84350001	0.684444	NAV1
1	70150001	70200001	0.683128	LOC101105481
1	70150001	70200001	0.683128	LOC101120617
6	20550001	20600001	0.681564	LEF1
6	98700001	98750001	0.681481	LOC101103238
14	54450001	54500001	0.681159	ARHGEF1
14	54450001	54500001	0.681159	LOC114117994
13	44100001	44150001	0.679191	ACSS1
13	44100001	44150001	0.679191	APMAP
2	199550001	199600001	0.678571	GLI2
2	199600001	199650001	0.676768	GLI2
14	38000001	38050001	0.675497	GFOD2
14	38000001	38050001	0.675497	RANBP10
13	44150001	44200001	0.673469	ACSS1
13	44150001	44200001	0.673469	VSX1
9	33350001	33400001	0.672646	HAS2
17	66000001	66050001	0.672131	PEBP1
17	66000001	66050001	0.672131	TAOK3
25	28950001	29000001	0.671429	CDH23
25	28950001	29000001	0.671429	VSIR
12	65100001	65150001	0.669333	LOC114117394
12	65100001	65150001	0.669333	NPHS2
12	65100001	65150001	0.669333	TDRD5
14	54700001	54750001	0.668192	LOC101105020
14	54700001	54750001	0.668192	LOC105605823
14	54700001	54750001	0.668192	LOC114117993
6	87750001	87800001	0.667883	TECRL
24	35850001	35900001	0.666667	COL26A1
2	113450001	113500001	0.666667	LOC105608545
2	113450001	113500001	0.666667	MTMR9
24	35850001	35900001	0.666667	MYL10
1	62700001	62750001	0.665871	ADGRL2
14	37900001	37950001	0.664062	CTCF
14	37900001	37950001	0.664062	LOC114117962
14	37900001	37950001	0.664062	RIPOR1
15	49050001	49100001	0.662519	LOC101108337
15	49050001	49100001	0.662519	LOC101108600
1	182300001	182350001	0.662338	LOC114118458
1	182300001	182350001	0.662338	LOC114118459
3	50400001	50450001	0.661905	LOC101110577
3	50400001	50450001	0.661905	LRRTM4
8	14200001	14250001	0.65896	NCOA7
5	200001	250001	0.658314	LOC101120076
6	49550001	49600001	0.658228	ANAPC4
6	49550001	49600001	0.658228	ZCCHC4
23	67000001	67050001	0.656827	ZCCHC2
8	35150001	35200001	0.654028	PREP
10	35750001	35800001	0.653979	LOC101115632
25	5700001	5750001	0.653302	PCNX2
8	73350001	73400001	0.652819	VTA1
4	75450001	75500001	0.652381	HIBADH
3	231350001	231400001	0.651007	APOBEC3F
3	231350001	231400001	0.651007	APOBEC3Z1
3	231350001	231400001	0.651007	LOC114114205
17	74550001	74600001	0.650909	CRYBB2
24	10200001	10250001	0.649789	RMI2
24	3600001	3650001	0.64794	DNAJA3
24	3600001	3650001	0.64794	LOC101102529
17	60650001	60700001	0.64539	ZNF664
7	46200001	46250001	0.642857	LOC114115604
7	46200001	46250001	0.642857	PTGDR
2	225700001	225750001	0.641791	MAP2
2	225700001	225750001	0.641791	UNC80
18	44800001	44850001	0.638158	RALGAPA1
4	43750001	43800001	0.636364	HGF
10	21200001	21250001	0.635359	CAB39L
17	40800001	40850001	0.633952	BBS12
10	85000001	85050001	0.633028	DOCK9
10	85000001	85050001	0.633028	LOC105616225
1	21300001	21350001	0.632812	PIK3R3
1	21300001	21350001	0.632812	TRNAC-ACA_2
2	116250001	116300001	0.631285	GALNTL6
4	75800001	75850001	0.62963	HOXA1
4	75800001	75850001	0.62963	HOXA2
4	75800001	75850001	0.62963	HOXA3
4	75800001	75850001	0.62963	HOXA4
4	75800001	75850001	0.62963	LOC105606593
4	75800001	75850001	0.62963	LOC114114527
4	73400001	73450001	0.628472	CHN2
1	270750001	270800001	0.628415	LOC101107920
7	38300001	38350001	0.626943	UBR1
5	20250001	20300001	0.626703	RAD50
2	54150001	54200001	0.625	ZCCHC7
22	25700001	25750001	0.622549	ACTR1A
22	25700001	25750001	0.622549	MFSD13A
22	25700001	25750001	0.622549	SUFU
7	53200001	53250001	0.622356	LIPC
18	41350001	41400001	0.621908	ARHGAP5
3	196500001	196550001	0.62156	AMN1
4	49100001	49150001	0.619497	LOC101102976
4	49100001	49150001	0.619497	RSBN1L
12	73650001	73700001	0.617978	LOC114108773
4	110650001	110700001	0.617647	AKR1D1
4	110650001	110700001	0.617647	CREB3L2
3	100350001	100400001	0.617486	LOC101110577
3	100350001	100400001	0.617486	LOC101110922
17	49450001	49500001	0.616162	GRIA2
3	51400001	51450001	0.615566	LOC101110577
13	64800001	64850001	0.615114	LOC101114720
13	65650001	65700001	0.615079	CBFA2T2
13	65650001	65700001	0.615079	LOC101109899
13	65650001	65700001	0.615079	SNTA1
7	60800001	60850001	0.614786	GLDN
24	37950001	38000001	0.614407	SMURF1
24	37950001	38000001	0.614407	TRRAP
3	50550001	50600001	0.614379	LOC101110577
11	44950001	45000001	0.614286	EVI2A
11	44950001	45000001	0.614286	EVI2B
11	44950001	45000001	0.614286	NF1
2	113550001	113600001	0.614251	FAM167A
16	35400001	35450001	0.614035	LOC114118771
16	35400001	35450001	0.614035	PRKAA1
16	35400001	35450001	0.614035	RPL37
21	44900001	44950001	0.613861	ATG2A
21	44900001	44950001	0.613861	EHD1
21	44900001	44950001	0.613861	LOC114110111
21	44900001	44950001	0.613861	MIR194
21	44900001	44950001	0.613861	PPP2R5B
24	10900001	10950001	0.613718	LOC105604668
24	10900001	10950001	0.613718	SNX29
24	10900001	10950001	0.613718	TNFRSF17
22	24000001	24050001	0.613475	HIF1AN
22	24000001	24050001	0.613475	LOC105604249
22	24000001	24050001	0.613475	NDUFB8
22	24000001	24050001	0.613475	SEC31B
24	42400001	42450001	0.6125	LOC105604839
24	42400001	42450001	0.6125	UNCX
19	48500001	48550001	0.611111	CACNA2D3
2	189350001	189400001	0.607516	LOC114113304
19	1650001	1700001	0.607407	NEK10
15	52200001	52250001	0.606742	LOC101105186
15	52200001	52250001	0.606742	LOC101105439
15	52200001	52250001	0.606742	LOC101105686
3	165150001	165200001	0.606557	HMGA2
2	124800001	124850001	0.604839	LOC114113320
8	69400001	69450001	0.603248	PERP
6	46700001	46750001	0.602484	ADGRA3
6	46700001	46750001	0.602484	LOC101105132
12	5850001	5900001	0.596215	LOC106990096
16	77700001	77750001	0.596154	SLC12A7
21	42050001	42100001	0.595238	DAGLA
21	42050001	42100001	0.595238	MYRF
1	270950001	271000001	0.594937	CLSTN2
19	53500001	53550001	0.594937	LOC114109380
19	53500001	53550001	0.594937	LOC114109381
19	53500001	53550001	0.594937	LOC114109382
19	53500001	53550001	0.594937	NME6
12	84250001	84300001	0.594156	NAV1
4	107050001	107100001	0.59292	BPGM
16	32900001	32950001	0.589655	LOC105602669
16	32900001	32950001	0.589655	NNT
16	32900001	32950001	0.589655	PAIP1
1	260650001	260700001	0.588757	CPA3
1	260650001	260700001	0.588757	CPB1
17	76900001	76950001	0.588652	TTC28
1	62800001	62850001	0.586022	ADGRL2
16	26750001	26800001	0.585657	NDUFS4
3	158650001	158700001	0.585586	ABCD2
3	158650001	158700001	0.585586	C3H12orf40
1	260700001	260750001	0.584416	CPB1
13	39800001	39850001	0.584046	DZANK1
13	39800001	39850001	0.584046	LOC101121441
13	39800001	39850001	0.584046	ZNF133
3	219700001	219750001	0.582888	LOC101116641
3	219700001	219750001	0.582888	LOC105613000
3	219700001	219750001	0.582888	LOC114113675
3	219700001	219750001	0.582888	LOC114113676
4	110600001	110650001	0.582031	CREB3L2
12	59300001	59350001	0.581818	DARS2
12	59300001	59350001	0.581818	LOC114117359
12	59300001	59350001	0.581818	LOC114117362
12	59300001	59350001	0.581818	LOC114117363
12	59300001	59350001	0.581818	LOC114117364
12	59300001	59350001	0.581818	LOC114117365
12	59300001	59350001	0.581818	LOC114117374
12	59300001	59350001	0.581818	LOC114117376
12	59300001	59350001	0.581818	LOC114117378
12	59300001	59350001	0.581818	LOC114117420
12	59300001	59350001	0.581818	LOC114117421
12	59300001	59350001	0.581818	SERPINC1
12	59300001	59350001	0.581818	ZBTB37
5	83550001	83600001	0.581602	TENM2
10	9750001	9800001	0.579646	LOC114116749
23	30950001	31000001	0.579602	TRNAC-GCA_261
4	53150001	53200001	0.577778	LOC114114678
4	53150001	53200001	0.577778	SYPL1
4	75750001	75800001	0.576923	HOXA10
4	75750001	75800001	0.576923	HOXA3
4	75750001	75800001	0.576923	HOXA4
4	75750001	75800001	0.576923	HOXA5
4	75750001	75800001	0.576923	HOXA6
4	75750001	75800001	0.576923	HOXA7
4	75750001	75800001	0.576923	HOXA9
4	75750001	75800001	0.576923	LOC114114527
4	75750001	75800001	0.576923	LOC114114528
15	83450001	83500001	0.57672	LOC114118463
15	83450001	83500001	0.57672	MADD
15	83450001	83500001	0.57672	MYBPC3
15	83450001	83500001	0.57672	SPI1
17	33250001	33300001	0.573427	INTU
17	33250001	33300001	0.573427	LOC114108921
17	33250001	33300001	0.573427	SLC25A31
12	84100001	84150001	0.571429	LMOD1
12	84100001	84150001	0.571429	LOC105610030
12	84100001	84150001	0.571429	LOC105610031
12	57750001	57800001	0.571429	PRDM2
12	84100001	84150001	0.571429	SHISA4
12	84100001	84150001	0.571429	TIMM17A
11	12400001	12450001	0.570776	CCDC57
1	213900001	213950001	0.570201	LOC105602566
20	38350001	38400001	0.569132	LOC114109797
6	82700001	82750001	0.567766	LOC114115479
4	110750001	110800001	0.566038	AKR1D1
1	40150001	40200001	0.565385	ATG4C
2	150350001	150400001	0.565217	MYO3B
3	210150001	210200001	0.564626	LOC105611558
3	210150001	210200001	0.564626	PLEKHA5
4	127250001	127300001	0.564246	INSIG1
4	127250001	127300001	0.564246	LOC114114628
16	7150001	7200001	0.563953	FAM169A
18	44750001	44800001	0.562874	RALGAPA1
16	4000001	4050001	0.5625	FBXW11
25	7050001	7100001	0.561404	IRF2BP2
25	7050001	7100001	0.561404	LOC101111733
25	7050001	7100001	0.561404	LOC114110878
1	55250001	55300001	0.56129	LHX8
3	21600001	21650001	0.558897	LOC101110577
8	18800001	18850001	0.558511	TBC1D32
24	13650001	13700001	0.558304	PARN
13	64700001	64750001	0.557185	BPIFB3
13	64700001	64750001	0.557185	BPIFB4
13	64700001	64750001	0.557185	TRNAG-CCC_84
1	258150001	258200001	0.557143	MED12L
9	38800001	38850001	0.557143	TGS1
9	38800001	38850001	0.557143	TMEM68
1	258050001	258100001	0.555556	GPR87
23	45300001	45350001	0.555556	LRRC30
1	258050001	258100001	0.555556	MED12L
1	258050001	258100001	0.555556	P2RY14
25	6900001	6950001	0.554913	TARBP1
25	7850001	7900001	0.554859	B3GALNT2
3	100400001	100450001	0.554839	EXOC6B
3	100400001	100450001	0.554839	LOC101110577
3	100400001	100450001	0.554839	LOC101110922
15	38900001	38950001	0.554502	SOX6
2	200000001	200050001	0.554252	LOC101120060
2	200000001	200050001	0.554252	TFCP2L1
3	52750001	52800001	0.553663	LOC101110577
3	52750001	52800001	0.553663	LOC654331
5	90350001	90400001	0.553191	TRNAW-CCA_56
16	77650001	77700001	0.552632	SLC6A18
16	77650001	77700001	0.552632	SLC6A19
25	28850001	28900001	0.552548	CDH23
20	17150001	17200001	0.551852	FOXP4
15	49200001	49250001	0.551758	LOC101109079
15	49200001	49250001	0.551758	LOC101109388
21	44950001	45000001	0.551724	GPHA2
1	22300001	22350001	0.551724	LOC101106121
21	44950001	45000001	0.551724	MAJIN
21	44950001	45000001	0.551724	PPP2R5B
4	58050001	58100001	0.551282	MET
3	50650001	50700001	0.550676	LOC101110577
25	7750001	7800001	0.550388	TBCE
17	76700001	76750001	0.550296	PITPNB
11	17150001	17200001	0.549839	MAPT
3	240800001	240850001	0.54878	ADM2
3	240800001	240850001	0.54878	MIOX
3	240800001	240850001	0.54878	PPP6R2
3	240800001	240850001	0.54878	SBF1
11	18100001	18150001	0.548117	MAP3K14
11	18100001	18150001	0.548117	SPATA32
21	3050001	3100001	0.547619	LOC114110152
21	3050001	3100001	0.547619	LOC114110183
14	8700001	8750001	0.546875	LOC114117852
14	8700001	8750001	0.546875	LOC114117855
19	45100001	45150001	0.546667	ABHD6
19	45100001	45150001	0.546667	DNASE1L3
19	45100001	45150001	0.546667	FLNB
2	116200001	116250001	0.546392	GALNTL6
1	257850001	257900001	0.546366	IGSF10
1	257850001	257900001	0.546366	MED12L
11	48600001	48650001	0.546154	CCT6B
11	48600001	48650001	0.546154	ZNF830
14	27850001	27900001	0.546075	NDRG4
14	27850001	27900001	0.546075	SETD6
14	27850001	27900001	0.546075	TRNAG-CCC_87
3	208550001	208600001	0.546	PDE3A
1	270250001	270300001	0.544	ZBTB38
1	194700001	194750001	0.543434	CD200
1	194700001	194750001	0.543434	SLC9C1
1	237750001	237800001	0.543353	LOC101114669
8	69450001	69500001	0.542735	ARFGEF3
8	69450001	69500001	0.542735	PERP
13	16500001	16550001	0.541573	USP6NL
4	75700001	75750001	0.54	HOXA10
4	75700001	75750001	0.54	HOXA11
4	75700001	75750001	0.54	HOXA13
4	75700001	75750001	0.54	LOC105606592
19	45250001	45300001	0.539171	FLNB
14	65000001	65050001	0.538667	LOC101111046
14	65000001	65050001	0.538667	ZNF331
24	10250001	10300001	0.537879	LOC105604659
24	10250001	10300001	0.537879	RMI2
3	219800001	219850001	0.537842	LOC101123288
3	219800001	219850001	0.537842	LOC105613001
1	272350001	272400001	0.537037	COPB2
1	272350001	272400001	0.537037	MRPS22
1	128900001	128950001	0.536585	RCAN1
2	54250001	54300001	0.536585	ZCCHC7
1	91350001	91400001	0.536036	GNAI3
1	91350001	91400001	0.536036	GNAT2
1	91350001	91400001	0.536036	GPR61
3	228950001	229000001	0.535849	ADIPOR2
3	228950001	229000001	0.535849	WNT5B
24	35450001	35500001	0.535714	CUX1
3	50350001	50400001	0.535627	LOC101110577
15	38950001	39000001	0.533613	SOX6
3	143250001	143300001	0.533546	KRT1
3	143250001	143300001	0.533546	KRT2
3	143250001	143300001	0.533546	LOC101109951
3	143250001	143300001	0.533546	LOC101110219
2	31550001	31600001	0.533512	HSD17B3
25	6650001	6700001	0.532213	SLC35F3
25	6650001	6700001	0.532213	TRNAG-UCC_54
17	61700001	61750001	0.531646	CCDC62
17	61700001	61750001	0.531646	DENR
17	61700001	61750001	0.531646	LOC114108881
5	9100001	9150001	0.53012	LOC101116313
1	272300001	272350001	0.529667	RBP2
6	41100001	41150001	0.528169	HERC6
6	41100001	41150001	0.528169	LOC114115474
12	59150001	59200001	0.527273	ANKRD45
12	59150001	59200001	0.527273	KLHL20
21	51000001	51050001	0.527076	CD81
21	51000001	51050001	0.527076	TRPM5
21	51000001	51050001	0.527076	TSSC4
1	21350001	21400001	0.526829	PIK3R3
17	61400001	61450001	0.526316	PITPNM2
3	223300001	223350001	0.526171	LOC105608603
18	39550001	39600001	0.52506	TRNAG-CCC_110
2	230650001	230700001	0.524272	SPAG16
17	60700001	60750001	0.52381	CCDC92
17	60700001	60750001	0.52381	ZNF664
2	212100001	212150001	0.522034	DNAH7
2	212100001	212150001	0.522034	STK17B
2	113400001	113450001	0.521912	MTMR9
14	37850001	37900001	0.521739	AGRP
14	37850001	37900001	0.521739	ATP6V0D1
14	37850001	37900001	0.521739	LOC105606370
14	37850001	37900001	0.521739	RIPOR1
11	20650001	20700001	0.519324	STAT3
4	72750001	72800001	0.51928	ZNRF2
25	13550001	13600001	0.517045	FXYD4
25	13550001	13600001	0.517045	HNRNPF
23	46600001	46650001	0.516129	ANKRD12
23	46600001	46650001	0.516129	NDUFV2
3	104450001	104500001	0.515873	LOC101110577
3	219750001	219800001	0.515504	LOC101116641
3	219750001	219800001	0.515504	LOC105613001
3	219750001	219800001	0.515504	LOC105614844
3	219750001	219800001	0.515504	LOC114108682
6	55650001	55700001	0.515385	PCDH7
2	248800001	248850001	0.515254	B3GNT7
2	248800001	248850001	0.515254	NCL
2	248800001	248850001	0.515254	TRNAE-CUC_16
7	105150001	105200001	0.514706	FOXN3
17	61750001	61800001	0.514706	HCAR1
17	61750001	61800001	0.514706	HCAR2
2	1900001	1950001	0.514066	ADI1
2	1900001	1950001	0.514066	TRAPPC12
2	54100001	54150001	0.513514	ZCCHC7
4	48350001	48400001	0.512195	MAGI2
1	254500001	254550001	0.511945	ARHGEF26
1	129050001	129100001	0.511407	FAM243A
1	129050001	129100001	0.511407	KCNE1
1	129050001	129100001	0.511407	LOC114113256
1	129050001	129100001	0.511407	SMIM11A
10	85050001	85100001	0.509804	LOC105616225
2	54200001	54250001	0.508772	ZCCHC7
9	32150001	32200001	0.508475	ZHX2
9	95400001	95450001	0.508434	DECR1
9	95400001	95450001	0.508434	NBN
13	16550001	16600001	0.508143	ECHDC3
13	16550001	16600001	0.508143	LOC114117687
2	62800001	62850001	0.507634	GNA14
2	62800001	62850001	0.507634	GNAQ
19	54850001	54900001	0.506993	LRRC2
19	54850001	54900001	0.506993	RTP3
19	54850001	54900001	0.506993	TRNAG-CCC_115
1	70350001	70400001	0.506787	LOC114115617
1	70350001	70400001	0.506787	LOC114115619
12	84150001	84200001	0.506757	IPO9
12	84150001	84200001	0.506757	NAV1
12	84150001	84200001	0.506757	SHISA4
1	286700001	286750001	0.506494	LOC114113901
18	68300001	68350001	0.505618	EXOC3L4
18	68300001	68350001	0.505618	LOC105605780
18	68300001	68350001	0.505618	LOC114109056
6	24400001	24450001	0.505415	CXXC4
6	24400001	24450001	0.505415	LOC114115277
1	129100001	129150001	0.504878	FAM243A
1	129100001	129150001	0.504878	KCNE2
1	129100001	129150001	0.504878	SMIM11A
20	8600001	8650001	0.50339	GCLC
20	8600001	8650001	0.50339	LOC101108961
20	8600001	8650001	0.50339	LOC114109528
7	20800001	20850001	0.502732	BBS4
19	13950001	14000001	0.502392	LOC105603383
19	13950001	14000001	0.502392	LOC105603384
7	43600001	43650001	0.5	DNAAF2
3	49900001	49950001	0.5	LOC101110577
3	52600001	52650001	0.5	LOC101110577
14	65150001	65200001	0.5	LOC101112084
22	11600001	11650001	0.5	LOC101119597
13	66250001	66300001	0.5	LOC105606907
3	49900001	49950001	0.5	LOC114108746
7	43600001	43650001	0.5	LOC114115602
7	43600001	43650001	0.5	LRR1
7	43600001	43650001	0.5	MGAT2
14	65150001	65200001	0.5	NLRP12
7	43600001	43650001	0.5	POLE2
15	19150001	19200001	0.5	RAB39A
7	43600001	43650001	0.5	RPL36AL
7	43600001	43650001	0.5	RPS29
4	71650001	71700001	0.49904	ITPRID1
4	95400001	95450001	0.498789	LOC101104231
2	128850001	128900001	0.497908	C2H2orf88
2	128850001	128900001	0.497908	HIBCH
1	148700001	148750001	0.497409	LOC114111161
3	196450001	196500001	0.497143	AMN1
3	196450001	196500001	0.497143	LOC105611931
1	220050001	220100001	0.497041	IGF2BP2
1	220050001	220100001	0.497041	SENP2
21	44700001	44750001	0.496	LOC105604109
21	44700001	44750001	0.496	NRXN2
16	26800001	26850001	0.495868	NDUFS4
18	46450001	46500001	0.494845	MIPOL1
6	48000001	48050001	0.49375	PPARGC1A
24	36350001	36400001	0.493464	LOC101122753
24	36350001	36400001	0.493464	LOC105604874
24	36350001	36400001	0.493464	MUC3A
20	19900001	19950001	0.493088	SUPT3H
5	113750001	113800001	0.492754	FBXL17
23	55350001	55400001	0.491597	CXXC1
3	57200001	57250001	0.490909	LOC101110577
11	45150001	45200001	0.490637	LOC105606870
11	45150001	45200001	0.490637	LOC105606871
22	23950001	24000001	0.490272	SEC31B
22	23950001	24000001	0.490272	WNT8B
25	31300001	31350001	0.49026	LOC114110832
1	258700001	258750001	0.489474	LOC101102033
1	258700001	258750001	0.489474	SELENOT
8	18750001	18800001	0.489451	TBC1D32
1	132950001	133000001	0.488889	LOC101104027
9	68000001	68050001	0.487805	TRPS1
16	34950001	35000001	0.487261	PLCXD3
2	96600001	96650001	0.487085	LOC101103376
2	96600001	96650001	0.487085	LOC101103623
17	33150001	33200001	0.485294	HSPA4L
17	33150001	33200001	0.485294	LOC105602786
25	19250001	19300001	0.48505	JMJD1C
2	128750001	128800001	0.483936	HIBCH
21	26650001	26700001	0.48368	LOC101118315
21	26650001	26700001	0.48368	TSG101
1	277900001	277950001	0.483471	RYK
4	53100001	53150001	0.482759	SYPL1
2	248350001	248400001	0.482051	TRNAW-CCA_29
20	55100001	55150001	0.481928	TRNAS-GGA_104
26	28850001	28900001	0.481818	RBPMS
14	59400001	59450001	0.480663	FCGRT
14	59400001	59450001	0.480663	NOSIP
14	59400001	59450001	0.480663	PRR12
14	59400001	59450001	0.480663	PRRG2
14	59400001	59450001	0.480663	RCN3
17	76950001	77000001	0.480519	TTC28
7	78950001	79000001	0.480392	PPP2R5E
24	26650001	26700001	0.479592	BOLA2B
24	26650001	26700001	0.479592	CORO1A
24	26650001	26700001	0.479592	LOC101114075
24	26650001	26700001	0.479592	SGF29
24	26650001	26700001	0.479592	SLX1A
24	600001	650001	0.47929	CHTF18
24	600001	650001	0.47929	CIAO3
24	600001	650001	0.47929	GNG13
24	600001	650001	0.47929	HAGHL
24	600001	650001	0.47929	LOC101105127
24	600001	650001	0.47929	MSLN
24	600001	650001	0.47929	RPUSD1
6	28550001	28600001	0.478947	DAPP1
4	72700001	72750001	0.477352	ZNRF2
3	182950001	183000001	0.477273	ARL1
3	63400001	63450001	0.477273	LOC101110577
3	63400001	63450001	0.477273	RPIA
3	182950001	183000001	0.477273	UTP20
5	61800001	61850001	0.477231	LOC114115049
5	61800001	61850001	0.477231	SPINK5
15	17900001	17950001	0.476543	GUCY1A2
7	79200001	79250001	0.476454	WDR89
21	38050001	38100001	0.47619	MS4A8
3	196600001	196650001	0.47561	LOC114114180
3	196600001	196650001	0.47561	TRNAC-GCA_86
2	73650001	73700001	0.475352	LOC101108887
2	73650001	73700001	0.475352	LOC101116383
1	290100001	290150001	0.475294	LOC101108019
19	60400001	60450001	0.47448	NUP210
3	44200001	44250001	0.474194	LOC101110577
13	39750001	39800001	0.474074	ZNF133
1	39300001	39350001	0.474026	LOC101106044
1	39300001	39350001	0.474026	LOC114115224
5	250001	300001	0.473934	FLT4
5	250001	300001	0.473934	LOC114115101
2	230350001	230400001	0.472868	SPAG16
25	12700001	12750001	0.471545	LOC105604932
25	12700001	12750001	0.471545	ZNF25
12	5150001	5200001	0.471338	LOC101114941
12	5150001	5200001	0.471338	LOC114117319
3	208700001	208750001	0.471186	PDE3A
17	80100001	80150001	0.471014	LOC106991687
17	80100001	80150001	0.471014	LOC114108848
17	80100001	80150001	0.471014	LOC114118871
2	109750001	109800001	0.470588	ACO1
21	11050001	11100001	0.470423	LOC114110160
10	74000001	74050001	0.469345	GPC5
3	182550001	182600001	0.469256	ANO4
1	205000001	205050001	0.469136	DTX3L
1	205000001	205050001	0.469136	KPNA1
1	205000001	205050001	0.469136	LOC105602228
1	205000001	205050001	0.469136	PARP9
3	196200001	196250001	0.46832	RESF1
19	60350001	60400001	0.468085	NUP210
12	42000001	42050001	0.467391	LOC101104591
11	50050001	50100001	0.467347	ACACA
11	50050001	50100001	0.467347	C11H17orf78
11	50050001	50100001	0.467347	LOC105616296
11	50050001	50100001	0.467347	TADA2A
5	20300001	20350001	0.467249	RAD50
15	52400001	52450001	0.467153	LOC101108775
15	52400001	52450001	0.467153	LOC101109299
15	52400001	52450001	0.467153	LOC101109827
15	52400001	52450001	0.467153	LOC114118490
17	21300001	21350001	0.466667	LOC114108896
17	21300001	21350001	0.466667	SLC7A11
19	7850001	7900001	0.466292	TRIM71
8	32950001	33000001	0.46594	PDSS2
8	32950001	33000001	0.46594	TRNAS-GGA_72
8	37350001	37400001	0.465753	LOC114116137
21	31150001	31200001	0.464981	TRNAG-CCC_120
6	20600001	20650001	0.464883	LEF1
16	78150001	78200001	0.464286	AHRR
16	78150001	78200001	0.464286	EXOC3
2	133750001	133800001	0.464286	FSIP2
16	10500001	10550001	0.462963	BDP1
16	10500001	10550001	0.462963	LOC101110178
16	10500001	10550001	0.462963	LOC101117789
18	45250001	45300001	0.462882	LOC106991743
1	262300001	262350001	0.462687	TRNAG-UCC_12
1	42550001	42600001	0.462567	TRNAG-GCC
12	84050001	84100001	0.462264	ELF3
3	25850001	25900001	0.462264	LOC101110577
12	84050001	84100001	0.462264	LOC105610032
12	84050001	84100001	0.462264	RNPEP
12	84050001	84100001	0.462264	TIMM17A
5	50450001	50500001	0.462069	LOC114115011
1	39450001	39500001	0.462025	LOC114111027
2	189450001	189500001	0.461864	LOC105609823
1	279900001	279950001	0.461538	DNAJC13
1	279900001	279950001	0.461538	LOC101119869
2	89250001	89300001	0.461538	NFIB
21	1100001	1150001	0.460993	LOC105603956
21	1100001	1150001	0.460993	TRNAC-GCA_252
26	33800001	33850001	0.460884	TRNAK-UUU_34
26	33800001	33850001	0.460884	UNC5D
1	1050001	1100001	0.460396	ANKMY1
1	1050001	1100001	0.460396	GPC1
1	1050001	1100001	0.460396	LOC114113949
1	54350001	54400001	0.459552	LOC101120030
18	57950001	58000001	0.459459	ITPK1
18	57950001	58000001	0.459459	LOC105603222
2	31500001	31550001	0.457627	HSD17B3
2	31500001	31550001	0.457627	LOC114113359
11	30000001	30050001	0.456311	CENPV
11	30000001	30050001	0.456311	LOC114116866
11	30000001	30050001	0.456311	PIGL
11	30000001	30050001	0.456311	UBB
1	258100001	258150001	0.45614	GPR171
1	258100001	258150001	0.45614	MED12L
1	258100001	258150001	0.45614	P2RY14
24	13850001	13900001	0.456	LOC114110664
3	158700001	158750001	0.455782	ABCD2
6	35600001	35650001	0.455696	GRID2
7	93250001	93300001	0.455696	LOC114115652
12	59400001	59450001	0.455556	RC3H1
3	50250001	50300001	0.454054	LOC101110577
25	43250001	43300001	0.453488	BMPR1A
12	49000001	49050001	0.452555	TNFRSF9
13	53000001	53050001	0.452381	ADRA1D
13	53000001	53050001	0.452381	SMOX
7	78750001	78800001	0.452261	RHOJ
1	40100001	40150001	0.451852	ATG4C
13	54400001	54450001	0.451327	PCED1A
13	54400001	54450001	0.451327	PTPRA
13	54400001	54450001	0.451327	VPS16
11	18950001	19000001	0.450847	RUNDC3A
11	18950001	19000001	0.450847	SLC4A1
8	73450001	73500001	0.450549	ADGRG6
1	275600001	275650001	0.450382	PCCB
24	21600001	21650001	0.449074	LOC105604711
5	9150001	9200001	0.448124	LOC105614584
1	219900001	219950001	0.446809	IGF2BP2
1	41600001	41650001	0.446809	LOC114111064
1	41600001	41650001	0.446809	UBE2U
1	241850001	241900001	0.446429	LOC114113862
1	241850001	241900001	0.446429	SI
25	6800001	6850001	0.446389	SLC35F3
4	71700001	71750001	0.446184	ITPRID1
26	7400001	7450001	0.445682	ASB5
26	7400001	7450001	0.445682	LOC114111076
26	7400001	7450001	0.445682	SPATA4
26	7400001	7450001	0.445682	WDR17
22	8800001	8850001	0.445087	CSTF2T
22	8800001	8850001	0.445087	PRKG1
21	27800001	27850001	0.444444	LOC114110098
18	31550001	31600001	0.444444	PPCDC
18	31550001	31600001	0.444444	SCAMP5
12	49500001	49550001	0.444118	TRNAG-UCC_34
16	32800001	32850001	0.44403	NNT
3	144950001	145000001	0.443978	LOC101117657
3	66500001	66550001	0.443723	LOC101110577
3	66500001	66550001	0.443723	LOC114113930
3	66500001	66550001	0.443723	SH3RF3
2	116300001	116350001	0.443564	GALNTL6
3	231300001	231350001	0.442748	CBX6
8	56950001	57000001	0.442708	SNX14
1	129000001	129050001	0.441905	KCNE1
1	129000001	129050001	0.441905	RCAN1
13	20050001	20100001	0.441261	NRP1
20	6850001	6900001	0.440184	LOC101107906
2	155000001	155050001	0.439331	LOC101123531
10	66250001	66300001	0.438636	SLITRK6
19	48000001	48050001	0.438356	CACNA2D3
13	64650001	64700001	0.43722	BPIFB2
13	64650001	64700001	0.43722	BPIFB3
13	64650001	64700001	0.43722	BPIFB6
2	186900001	186950001	0.437158	LOC114112874
3	114600001	114650001	0.43662	LOC101110577
3	114600001	114650001	0.43662	TRHDE
17	60750001	60800001	0.436464	CCDC92
17	60750001	60800001	0.436464	DNAH10
2	132950001	133000001	0.43578	ZC3H15
1	81500001	81550001	0.435743	PALMD
1	21250001	21300001	0.435185	MAST2
1	21250001	21300001	0.435185	PIK3R3
10	51450001	51500001	0.435065	PIBF1
17	33300001	33350001	0.435045	INTU
17	33300001	33350001	0.435045	LOC114108921
4	12100001	12150001	0.434783	LOC114114482
4	12100001	12150001	0.434783	LOC114114681
3	152550001	152600001	0.434783	TMEM117
1	256400001	256450001	0.434146	MBNL1
16	21150001	21200001	0.433962	PDE4D
16	21150001	21200001	0.433962	TRNAH-AUG_2
23	24100001	24150001	0.43379	KIAA1328
20	46250001	46300001	0.433476	MCUR1
20	46250001	46300001	0.433476	RNF182
2	92900001	92950001	0.432143	SH3GL2
19	450001	500001	0.431884	VOPP1
15	19250001	19300001	0.431373	CUL5
23	45500001	45550001	0.429577	LOC114110496
23	45500001	45550001	0.429577	PTPRM
14	23800001	23850001	0.429448	FTO
1	237150001	237200001	0.429448	LOC114109599
17	33200001	33250001	0.429268	HSPA4L
17	33200001	33250001	0.429268	INTU
17	33200001	33250001	0.429268	SLC25A31
4	27000001	27050001	0.429185	AGMO
3	178300001	178350001	0.428947	CDK17
13	45250001	45300001	0.428571	LOC101109633
13	45250001	45300001	0.428571	LOC106991506
13	45250001	45300001	0.428571	PGFS
2	69100001	69150001	0.427918	ABHD17B
15	19100001	19150001	0.427907	SLC35F2
17	63700001	63750001	0.427711	MYL2
17	63700001	63750001	0.427711	TRNAW-CCA_120
7	17450001	17500001	0.427632	KIF23
7	17450001	17500001	0.427632	PAQR5
19	7900001	7950001	0.426523	CCR4
19	7900001	7950001	0.426523	LOC101112930
19	7900001	7950001	0.426523	LOC114109489
6	28350001	28400001	0.426357	LOC106990491
1	272150001	272200001	0.426195	NMNAT3
1	272150001	272200001	0.426195	RBP1
23	46700001	46750001	0.425743	ANKRD12
11	6350001	6400001	0.425676	CD300H
11	6350001	6400001	0.425676	CD300LB
11	6350001	6400001	0.425676	LOC101104414
14	65450001	65500001	0.425595	LOC101113619
14	65450001	65500001	0.425595	LOC105605834
14	65450001	65500001	0.425595	LOC114117800
21	43100001	43150001	0.425397	LOC101112776
21	43100001	43150001	0.425397	LOC101117286
21	43100001	43150001	0.425397	TRNAE-UUC_90
23	63650001	63700001	0.425287	ALPK2
19	1700001	1750001	0.424762	NEK10
5	61850001	61900001	0.424757	SPINK5
1	114400001	114450001	0.424704	FCRL1
1	114400001	114450001	0.424704	LOC101109313
1	114400001	114450001	0.424704	LOC114117576
2	16750001	16800001	0.424658	ZNF462
22	25100001	25150001	0.424242	FGF8
22	25100001	25150001	0.424242	NPM3
6	79400001	79450001	0.424157	LOC105611516
6	79400001	79450001	0.424157	LOC105615501
14	51250001	51300001	0.424149	ACTN4
14	51250001	51300001	0.424149	EIF3K
14	51250001	51300001	0.424149	MAP4K1
14	51250001	51300001	0.424149	RYR1
3	219850001	219900001	0.42284	LOC101116896
3	219850001	219900001	0.42284	LOC101123288
14	56050001	56100001	0.422581	BCAM
14	56050001	56100001	0.422581	CBLC
19	61400001	61450001	0.422581	EEFSEC
14	56050001	56100001	0.422581	NECTIN2
16	69600001	69650001	0.4225	LOC114118756
16	69600001	69650001	0.4225	LOC114118772
16	69600001	69650001	0.4225	SEMA5A
16	74050001	74100001	0.422481	ICE1
13	86400001	86450001	0.421141	TRNAC-GCA_218
3	115000001	115050001	0.421053	TRHDE
3	25900001	25950001	0.420904	LOC101110577
3	25900001	25950001	0.420904	TRNAC-GCA_71
19	48050001	48100001	0.420814	CACNA2D3
19	48050001	48100001	0.420814	LRTM1
3	196650001	196700001	0.420495	LOC114114180
12	44500001	44550001	0.418675	DHRS3
11	44300001	44350001	0.418103	LOC114116900
11	44300001	44350001	0.418103	LOC114116901
11	44300001	44350001	0.418103	LOC114116988
7	19350001	19400001	0.418052	LRRC49
3	152450001	152500001	0.41791	TMEM117
5	9200001	9250001	0.417031	LOC105614584
19	24650001	24700001	0.416452	IL5RA
24	27250001	27300001	0.416149	ITGAL
24	27250001	27300001	0.416149	LOC114110554
7	62750001	62800001	0.415816	GALK2
1	289200001	289250001	0.415808	COL6A2
1	289200001	289250001	0.415808	FTCD
1	289200001	289250001	0.415808	SPATC1L
22	50350001	50400001	0.415778	DOCK1
18	35050001	35100001	0.41573	NOVA1
5	53850001	53900001	0.415385	HBEGF
1	157350001	157400001	0.415385	LOC114109731
5	53850001	53900001	0.415385	PFDN1
1	128300001	128350001	0.414729	TBX19
3	152300001	152350001	0.414449	NELL2
3	158500001	158550001	0.414286	LOC114114000
6	28250001	28300001	0.414085	TRNAC-GCA_141
21	44800001	44850001	0.414062	LOC105604110
21	44800001	44850001	0.414062	MAP4K2
21	44800001	44850001	0.414062	MEN1
21	44800001	44850001	0.414062	PYGM
21	44800001	44850001	0.414062	SF1
24	42150001	42200001	0.413793	PSMG3
3	195500001	195550001	0.412791	FGD4
19	53000001	53050001	0.412568	ARIH2
19	53000001	53050001	0.412568	ARIH2OS
19	53000001	53050001	0.412568	SLC25A20
1	109600001	109650001	0.411972	LOC114116906
6	36900001	36950001	0.411765	GRID2
13	54350001	54400001	0.411765	PTPRA
16	32850001	32900001	0.411255	NNT
1	39150001	39200001	0.411141	LOC101106044
7	72550001	72600001	0.411111	SLC35F4
18	40700001	40750001	0.410169	HEATR5A
18	40700001	40750001	0.410169	LOC105608665
2	189400001	189450001	0.409178	LOC105609823
15	17850001	17900001	0.409091	GUCY1A2
23	49000001	49050001	0.408759	MC2R
18	46500001	46550001	0.408696	MIPOL1
18	41400001	41450001	0.408669	ARHGAP5
18	41400001	41450001	0.408669	LOC114109272
18	41400001	41450001	0.408669	LOC114109273
14	48100001	48150001	0.40824	LOC101120599
14	48100001	48150001	0.40824	LOC105616873
14	48100001	48150001	0.40824	LOC105616874
14	48100001	48150001	0.40824	LOC114117806
14	48100001	48150001	0.40824	LOC114117888
14	48100001	48150001	0.40824	LOC114117974
11	10050001	10100001	0.408228	RBFOX3
23	42700001	42750001	0.40724	TGIF1
11	14700001	14750001	0.406977	ERN1
11	14700001	14750001	0.406977	LOC101102001
11	14700001	14750001	0.406977	LOC101102254
11	14700001	14750001	0.406977	LOC114116836
11	49950001	50000001	0.406685	DUSP14
11	49950001	50000001	0.406685	SYNRG
2	187350001	187400001	0.406557	DARS
3	197400001	197450001	0.40625	LOC114113806
6	55600001	55650001	0.406091	PCDH7
1	103700001	103750001	0.40566	LOC114117283
3	50150001	50200001	0.405567	LOC101110577
4	128350001	128400001	0.405488	LMBR1
17	61650001	61700001	0.404959	CCDC62
17	61650001	61700001	0.404959	HIP1R
17	61650001	61700001	0.404959	VPS37B
2	72700001	72750001	0.404867	FXN
2	72700001	72750001	0.404867	LOC105607911
18	46950001	47000001	0.40458	TTC6
2	154950001	155000001	0.403846	LOC101123531
2	154950001	155000001	0.403846	LOC114113353
19	14650001	14700001	0.403509	LOC114109422
18	16950001	17000001	0.403279	LOC101123585
7	33650001	33700001	0.403226	LOC114115935
7	33650001	33700001	0.403226	SPRED1
7	60900001	60950001	0.403061	CYP19
15	39000001	39050001	0.402985	SOX6
11	51150001	51200001	0.402299	USP32
15	1700001	1750001	0.402189	GRIA4
1	55400001	55450001	0.402116	SLC44A5
13	1850001	1900001	0.40201	PLCB4
3	108900001	108950001	0.401961	INPP4A
3	108900001	108950001	0.401961	LOC101110577
3	216450001	216500001	0.400786	GRIN2B
12	65200001	65250001	0.40038	TDRD5
13	52950001	53000001	0.4	ADRA1D
10	21250001	21300001	0.4	CAB39L
10	21250001	21300001	0.4	SETDB2
11	10100001	10150001	0.399522	RBFOX3
1	137900001	137950001	0.399399	ADAMTS5
7	17700001	17750001	0.399225	TRNAF-GAA_6
23	16250001	16300001	0.399002	LOC105604412
1	137850001	137900001	0.398649	ADAMTS5
13	44800001	44850001	0.398601	LOC101106610
13	44800001	44850001	0.398601	LOC101107809
14	27750001	27800001	0.398276	GINS3
23	8400001	8450001	0.397727	CD226
2	128550001	128600001	0.39759	MFSD6
15	71750001	71800001	0.396783	LDLRAD3
2	33150001	33200001	0.396104	AOPEP
1	258800001	258850001	0.396078	EIF2A
1	258800001	258850001	0.396078	LOC114111304
1	258800001	258850001	0.396078	SERP1
4	48150001	48200001	0.395639	MAGI2
24	28300001	28350001	0.39485	AHSP
24	28300001	28350001	0.39485	C24H16orf58
24	28300001	28350001	0.39485	LOC101107252
24	28300001	28350001	0.39485	SEPT14
20	37300001	37350001	0.394402	LOC114109597
20	37300001	37350001	0.394402	LOC114109610
20	37300001	37350001	0.394402	LOC114109662
20	37300001	37350001	0.394402	LOC114109663
20	37300001	37350001	0.394402	LOC114109664
2	139850001	139900001	0.394191	LOC105608946
7	83550001	83600001	0.393939	LOC114115637
7	83550001	83600001	0.393939	RAD51B
14	67100001	67150001	0.393491	LOC101102259
14	67100001	67150001	0.393491	LOC101123578
14	67100001	67150001	0.393491	LOC114118068
14	67100001	67150001	0.393491	NLRP2
14	67100001	67150001	0.393491	TRNAW-CCA_108
17	2400001	2450001	0.393162	NPY2R
20	9800001	9850001	0.39267	GRM4
19	48100001	48150001	0.392638	CACNA2D3
5	101200001	101250001	0.391753	TRNAC-ACA_39
2	180100001	180150001	0.391608	LOC101102124
22	25050001	25100001	0.390244	FBXW4
22	25050001	25100001	0.390244	LOC105604257
22	25050001	25100001	0.390244	LOC114110344
6	104750001	104800001	0.390041	CFAP299
2	206700001	206750001	0.389831	MYO1B
1	103750001	103800001	0.389423	FMO5
1	103750001	103800001	0.389423	LOC114110924
1	103750001	103800001	0.389423	PRKAB2
1	103750001	103800001	0.389423	TRNAQ-UUG
3	146000001	146050001	0.389344	LIMA1
21	50900001	50950001	0.388889	KCNQ1
15	600001	650001	0.388693	LOC101117277
15	600001	650001	0.388693	LOC105614466
16	10550001	10600001	0.38843	LOC101110178
16	10550001	10600001	0.38843	NAIP
11	52700001	52750001	0.38806	BRIP1
11	52700001	52750001	0.38806	INTS2
12	53800001	53850001	0.387187	ACTRT2
12	53800001	53850001	0.387187	TRNAC-GCA_204
3	64700001	64750001	0.387097	LOC101110577
20	35650001	35700001	0.38535	ACOT13
20	35650001	35700001	0.38535	C20H6orf62
20	35650001	35700001	0.38535	TDP2
1	258400001	258450001	0.385289	CLRN1
4	101350001	101400001	0.384615	LOC114114542
4	101350001	101400001	0.384615	PRRT4
4	101350001	101400001	0.384615	RBM28
13	64850001	64900001	0.384273	LOC101114720
13	64850001	64900001	0.384273	LOC114117616
3	39050001	39100001	0.383387	LCLAT1
3	39050001	39100001	0.383387	LOC101110577
7	13250001	13300001	0.381818	DPP8
7	13250001	13300001	0.381818	HACD3
17	73850001	73900001	0.381818	WSCD2
20	46200001	46250001	0.381538	RNF182
11	44150001	44200001	0.381295	LOC105605807
11	44150001	44200001	0.381295	LOC114117017
11	44150001	44200001	0.381295	LOC114117018
1	116900001	116950001	0.380863	FCER1A
1	116900001	116950001	0.380863	LOC101113975
1	116900001	116950001	0.380863	LOC101122073
1	272100001	272150001	0.380577	NMNAT3
8	69500001	69550001	0.38022	ARFGEF3
14	20450001	20500001	0.380192	NOD2
14	20450001	20500001	0.380192	SNX20
4	96150001	96200001	0.380074	WASL
23	55400001	55450001	0.379475	SKA1
7	93150001	93200001	0.379061	TRNAS-GGA_69
17	49850001	49900001	0.378731	GLRB
17	39100001	39150001	0.378205	NEK2
17	39100001	39150001	0.378205	TRNAW-CCA_118
9	18050001	18100001	0.376847	LOC114116450
1	175350001	175400001	0.376238	BRD4
11	9400001	9450001	0.376	LOC114116952
11	9400001	9450001	0.376	PGS1
11	9400001	9450001	0.376	SOCS3
4	111150001	111200001	0.37594	TRIM24
22	25900001	25950001	0.375887	ARL3
22	25900001	25950001	0.375887	SFXN2
22	25900001	25950001	0.375887	WBP1L
1	39950001	40000001	0.375796	ANGPTL3
1	39950001	40000001	0.375796	DOCK7
2	264750001	264800001	0.375796	PADI3
2	264750001	264800001	0.375796	PADI4
1	22200001	22250001	0.375723	LOC114114831
1	22200001	22250001	0.375723	LOC114114832
12	53350001	53400001	0.375439	ARHGEF16
12	53350001	53400001	0.375439	LOC114117274
12	53350001	53400001	0.375439	MEGF6
1	286050001	286100001	0.37535	RSPH1
1	286050001	286100001	0.37535	UBASH3A
2	213200001	213250001	0.375	ANKRD44
21	44650001	44700001	0.375	LOC105604109
11	44850001	44900001	0.375	NF1
21	44650001	44700001	0.375	NRXN2
21	44650001	44700001	0.375	SLC22A12
15	52500001	52550001	0.37464	LOC101110868
15	52500001	52550001	0.37464	LOC101111122
15	52500001	52550001	0.37464	LOC101111391
15	52500001	52550001	0.37464	LOC101111657
24	28250001	28300001	0.374532	ARMC5
24	28250001	28300001	0.374532	C24H16orf58
25	25750001	25800001	0.374532	DNA2
24	28250001	28300001	0.374532	ITGAD
24	28250001	28300001	0.374532	LOC101106131
25	25750001	25800001	0.374532	RUFY2
25	25750001	25800001	0.374532	SLC25A16
24	28250001	28300001	0.374532	SLC5A2
24	28250001	28300001	0.374532	TGFB1I1
1	39900001	39950001	0.374332	ANGPTL3
1	39900001	39950001	0.374332	DOCK7
24	13700001	13750001	0.372781	PARN
11	53250001	53300001	0.37234	CLTC
3	51450001	51500001	0.37234	LOC101110577
11	53250001	53300001	0.37234	PTRH2
13	45050001	45100001	0.372263	LOC105616706
13	45050001	45100001	0.372263	LOC106990122
26	29150001	29200001	0.37156	GSR
26	29150001	29200001	0.37156	GTF2E2
26	29150001	29200001	0.37156	SMIM18
26	7450001	7500001	0.371191	ASB5
26	7450001	7500001	0.371191	LOC114111076
26	7450001	7500001	0.371191	SPCS3
8	41550001	41600001	0.371069	SIM1
5	84700001	84750001	0.370833	RASGRF2
6	44700001	44750001	0.37	SLIT2
25	950001	1000001	0.369863	ACTA1
25	950001	1000001	0.369863	NUP133
8	33950001	34000001	0.369077	CRYBG1
8	33950001	34000001	0.369077	LOC114116256
14	46400001	46450001	0.368932	GPATCH1
4	48200001	48250001	0.368421	MAGI2
12	5650001	5700001	0.36747	LOC114117323
3	63350001	63400001	0.367403	LOC101110577
3	63350001	63400001	0.367403	RPIA
3	63350001	63400001	0.367403	TRNAG-CCC_30
22	37950001	38000001	0.367347	AFAP1L2
22	37950001	38000001	0.367347	TRNAY-GUA_28
21	43350001	43400001	0.367188	LOC101118318
21	43350001	43400001	0.367188	LOC101118571
26	23850001	23900001	0.367041	SGCZ
13	17250001	17300001	0.366935	CAMK1D
19	1850001	1900001	0.366935	NEK10
7	53500001	53550001	0.366667	ALDH1A2
1	290300001	290350001	0.366492	RUNX1
6	20650001	20700001	0.36631	HADH
6	20650001	20700001	0.36631	LEF1
5	48000001	48050001	0.365741	CDKL3
5	48000001	48050001	0.365741	CDKN2AIPNL
5	48000001	48050001	0.365741	UBE2B
1	80850001	80900001	0.365385	PLPPR5
3	111700001	111750001	0.365217	LOC101110577
1	194750001	194800001	0.365155	CD200
1	194750001	194800001	0.365155	TRNAW-CCA_7
6	48050001	48100001	0.365079	PPARGC1A
6	49250001	49300001	0.363636	LGI2
1	264250001	264300001	0.363636	PLOD2
2	54300001	54350001	0.363636	ZCCHC7
1	121100001	121150001	0.363363	SH2D1B
17	66050001	66100001	0.363322	LOC114108821
17	66050001	66100001	0.363322	PEBP1
17	66050001	66100001	0.363322	TRNAK-UUU_20
17	66050001	66100001	0.363322	VSIG10
12	65900001	65950001	0.363248	ACBD6
4	26150001	26200001	0.362832	DGKB
15	83600001	83650001	0.362745	CELF1
15	83600001	83650001	0.362745	KBTBD4
15	83600001	83650001	0.362745	PTPMT1
10	74050001	74100001	0.362712	GPC5
23	42800001	42850001	0.362676	DLGAP1
23	42800001	42850001	0.362676	LOC105604469
8	69550001	69600001	0.362606	ARFGEF3
2	91650001	91700001	0.362385	BNC2
3	140550001	140600001	0.361798	TRNAC-GCA_83
15	49750001	49800001	0.361775	ARFIP2
15	49750001	49800001	0.361775	HPX
15	49750001	49800001	0.361775	LOC105602268
15	49750001	49800001	0.361775	LOC114118413
15	49750001	49800001	0.361775	TIMM10B
15	49750001	49800001	0.361775	TRIM3
18	26200001	26250001	0.361751	FAM189A1
22	25250001	25300001	0.361446	ARMH3
2	64350001	64400001	0.361404	LOC101121570
4	52750001	52800001	0.361011	ATXN7L1
18	44700001	44750001	0.360996	RALGAPA1
1	278800001	278850001	0.360987	TMEM108
14	8650001	8700001	0.360759	LOC105605937
13	1650001	1700001	0.360691	PLCB4
2	16850001	16900001	0.360294	LOC114113427
3	75850001	75900001	0.360182	LOC101110577
3	75850001	75900001	0.360182	LOC114114263
3	118700001	118750001	0.36	LOC105611140
2	173350001	173400001	0.359773	LOC114112870
25	5100001	5150001	0.358779	SIPA1L2
21	3000001	3050001	0.358744	LOC114110152
21	3000001	3050001	0.358744	MINDY3
2	77000001	77050001	0.358696	RFX3
21	44850001	44900001	0.358491	CDC42BPG
21	44850001	44900001	0.358491	EHD1
21	44850001	44900001	0.358491	MEN1
3	111400001	111450001	0.358209	ACOXL
3	111400001	111450001	0.358209	LOC101110577
1	205050001	205100001	0.358025	DTX3L
1	205050001	205100001	0.358025	LOC101114575
1	205050001	205100001	0.358025	PARP14
1	205050001	205100001	0.358025	PARP9
16	77500001	77550001	0.357664	LPCAT1
16	77500001	77550001	0.357664	SLC6A3
13	45000001	45050001	0.356998	LOC105616706
13	76100001	76150001	0.356667	PKIG
5	87050001	87100001	0.356667	XRCC4
18	17000001	17050001	0.356643	LOC101106243
18	17000001	17050001	0.356643	LOC101123585
20	45050001	45100001	0.355882	JARID2
20	45050001	45100001	0.355882	LOC114109518
3	229950001	230000001	0.355556	BCL2L13
3	229950001	230000001	0.355556	BID
3	229950001	230000001	0.355556	MICAL3
14	41850001	41900001	0.355191	DHODH
14	41850001	41900001	0.355191	DHX38
14	41850001	41900001	0.355191	LOC101102413
14	41850001	41900001	0.355191	TXNL4B
25	5900001	5950001	0.355114	MAP3K21
11	1450001	1500001	0.35468	AMZ2
11	1450001	1500001	0.35468	ARSG
11	1450001	1500001	0.35468	LOC105610545
11	1450001	1500001	0.35468	SLC16A6
6	85200001	85250001	0.354571	ADGRL3
3	208600001	208650001	0.353535	PDE3A
1	257800001	257850001	0.353516	LOC114109996
1	235000001	235050001	0.353293	PLD1
10	34200001	34250001	0.353211	LNX2
6	41850001	41900001	0.352941	LAP3
6	41850001	41900001	0.352941	TRNAA-CGC_1
15	49150001	49200001	0.352394	LOC101109119
15	49150001	49200001	0.352394	LOC101115061
15	49150001	49200001	0.352394	LOC101115307
15	49150001	49200001	0.352394	LOC101115567
15	49150001	49200001	0.352394	LOC101115822
15	49150001	49200001	0.352394	LOC114118610
5	93500001	93550001	0.352201	LOC105615321
18	41450001	41500001	0.351916	LOC114109272
18	41450001	41500001	0.351916	LOC114109273
19	31950001	32000001	0.351852	FOXP1
4	67600001	67650001	0.351852	KIAA0895
11	40500001	40550001	0.351852	SERPINF1
11	40500001	40550001	0.351852	SERPINF2
11	40500001	40550001	0.351852	SMYD4
11	40500001	40550001	0.351852	WDR81
1	73900001	73950001	0.351562	EVI5
6	35750001	35800001	0.350993	GRID2
2	128600001	128650001	0.350943	MFSD6
25	7400001	7450001	0.350877	LOC105604916
14	58700001	58750001	0.350746	CA11
14	58700001	58750001	0.350746	DBP
14	58700001	58750001	0.350746	FAM83E
14	58700001	58750001	0.350746	LOC101107465
14	58700001	58750001	0.350746	NTN5
14	58700001	58750001	0.350746	RPL18
14	58700001	58750001	0.350746	SPACA4
14	58700001	58750001	0.350746	SPHK2
14	58700001	58750001	0.350746	SULT2B1
17	14850001	14900001	0.350575	HHIP
17	14850001	14900001	0.350575	LOC105602739
22	25500001	25550001	0.35	ELOVL3
22	25500001	25550001	0.35	GBF1
15	40850001	40900001	0.35	LOC101117786
15	40850001	40900001	0.35	LOC101121038
22	25500001	25550001	0.35	PITX3
3	149200001	149250001	0.349666	LOC105611709
15	18150001	18200001	0.349657	GUCY1A2
1	31350001	31400001	0.349462	LOC114111224
9	31150001	31200001	0.349425	FER1L6
9	31150001	31200001	0.349425	LOC105609072
9	31150001	31200001	0.349425	LOC114116352
1	149600001	149650001	0.349398	TMPRSS15
13	80900001	80950001	0.349091	KCNB1
13	80900001	80950001	0.349091	LOC105609542
22	45500001	45550001	0.349057	PLEKHA1
17	14500001	14550001	0.348718	ANAPC10
14	15900001	15950001	0.348718	C14H16orf87
17	38150001	38200001	0.348668	BATF3
17	38150001	38200001	0.348668	NSL1
1	215750001	215800001	0.348485	P3H2
2	252200001	252250001	0.348315	LAPTM5
24	35900001	35950001	0.348066	COL26A1
18	68250001	68300001	0.347518	EXOC3L4
18	68250001	68300001	0.347518	LBHD2
18	68250001	68300001	0.347518	LOC105603273
18	68250001	68300001	0.347518	LOC105605780
5	83600001	83650001	0.347458	TENM2
3	111550001	111600001	0.346939	BCL2L11
3	111550001	111600001	0.346939	LOC101110577
12	41950001	42000001	0.346154	LOC101104165
12	41950001	42000001	0.346154	LOC101104591
3	145200001	145250001	0.345865	DIP2B
3	145200001	145250001	0.345865	LOC101117527
3	25700001	25750001	0.345714	LOC101110577
13	56050001	56100001	0.34555	LKAAEAR1
13	56050001	56100001	0.34555	NPBWR2
13	56050001	56100001	0.34555	OPRL1
13	56050001	56100001	0.34555	RGS19
13	56050001	56100001	0.34555	TCEA2
1	114450001	114500001	0.345455	LOC101113122
1	114450001	114500001	0.345455	LOC114117576
1	114450001	114500001	0.345455	LOC114117898
24	10150001	10200001	0.345098	PRM1
24	10150001	10200001	0.345098	PRM3
24	10150001	10200001	0.345098	SOCS1
24	10150001	10200001	0.345098	TNP2
20	54050001	54100001	0.343575	BPHL
20	54050001	54100001	0.343575	RIPK1
3	86950001	87000001	0.343478	KCNG3
3	86950001	87000001	0.343478	LOC101110577
3	86950001	87000001	0.343478	LOC106990757
3	165200001	165250001	0.343434	HMGA2
22	55150001	55200001	0.343373	ADGRA1
22	55150001	55200001	0.343373	KNDC1
2	67900001	67950001	0.343158	ANXA1
2	67900001	67950001	0.343158	LOC105607837
6	79550001	79600001	0.342723	IGFBP7
6	79550001	79600001	0.342723	POLR2B
7	52200001	52250001	0.342262	FAM81A
20	17550001	17600001	0.342193	C20H6orf132
20	17550001	17600001	0.342193	CCND3
20	17550001	17600001	0.342193	TAF8
19	20250001	20300001	0.341801	GRM7
13	16750001	16800001	0.341463	UPF2
3	96900001	96950001	0.340909	LOC101110577
3	96900001	96950001	0.340909	LTBP1
2	88150001	88200001	0.339713	MPDZ
17	2350001	2400001	0.339529	MAP9
2	72650001	72700001	0.339286	FXN
2	72650001	72700001	0.339286	LOC105607911
2	113700001	113750001	0.339152	LOC114112852
7	79150001	79200001	0.338983	WDR89
25	28900001	28950001	0.338624	C25H10orf105
25	28900001	28950001	0.338624	CDH23
3	68550001	68600001	0.338129	LOC101110577
3	185600001	185650001	0.337875	LOC105614788
3	185600001	185650001	0.337875	NFYB
2	150150001	150200001	0.337423	LOC114113338
2	150150001	150200001	0.337423	MYO3B
4	55900001	55950001	0.337302	EPDR1
4	55900001	55950001	0.337302	LOC114114605
1	258200001	258250001	0.337302	MED12L
4	55900001	55950001	0.337302	NME8
4	55900001	55950001	0.337302	SFRP4
20	17400001	17450001	0.336788	BYSL
20	17400001	17450001	0.336788	CCND3
20	17400001	17450001	0.336788	MED20
20	17400001	17450001	0.336788	USP49
7	83650001	83700001	0.336634	RAD51B
12	30900001	30950001	0.336493	DNAH14
13	62850001	62900001	0.336449	CSNK2A1
7	35200001	35250001	0.336364	FSIP1
7	35200001	35250001	0.336364	THBS1
20	38450001	38500001	0.335859	LOC101110459
1	280100001	280150001	0.335664	ACPP
1	213850001	213900001	0.335664	LOC114113805
2	89750001	89800001	0.335664	ZDHHC21
25	5750001	5800001	0.335652	PCNX2
9	95100001	95150001	0.335378	C9H8orf88
9	95100001	95150001	0.335378	PIP4P2
12	5200001	5250001	0.33526	LOC101114941
13	45300001	45350001	0.335196	LOC105614315
13	45300001	45350001	0.335196	PGFS
13	45300001	45350001	0.335196	TRNAW-CCA_98
20	19000001	19050001	0.335196	VEGFA
5	41700001	41750001	0.334877	LOC101115794
5	41700001	41750001	0.334877	LOC114115007
11	17600001	17650001	0.334483	NSF
11	17600001	17650001	0.334483	WNT3
6	41000001	41050001	0.334405	HERC5
6	41000001	41050001	0.334405	HERC6
26	41300001	41350001	0.334112	CSGALNACT1
1	138000001	138050001	0.333333	ADAMTS1
14	8600001	8650001	0.333333	LOC101110131
1	218100001	218150001	0.333333	LOC101110808
13	67400001	67450001	0.333333	LOC101116076
14	8600001	8650001	0.333333	LOC105605937
1	218100001	218150001	0.333333	LOC114113839
5	20000001	20050001	0.333333	LOC114114998
2	146400001	146450001	0.333333	OLA1
21	25600001	25650001	0.332696	NAV2
4	23000001	23050001	0.332599	VWDE
6	111000001	111050001	0.332518	ARHGAP24
18	21150001	21200001	0.332468	BNC1
8	29450001	29500001	0.332061	SLC16A10
1	258600001	258650001	0.33162	SIAH2
3	50750001	50800001	0.331437	LOC101110577
5	24850001	24900001	0.330275	CCDC192
16	35500001	35550001	0.330097	PTGER4
9	95350001	95400001	0.329759	CALB1
9	95350001	95400001	0.329759	DECR1
10	51500001	51550001	0.32963	KLF5
12	5250001	5300001	0.32963	LOC101114941
10	51500001	51550001	0.32963	PIBF1
2	259900001	259950001	0.329073	ZBTB40
20	20300001	20350001	0.329032	RUNX2
20	20300001	20350001	0.329032	SUPT3H
19	45150001	45200001	0.328947	FLNB
21	11000001	11050001	0.328947	LOC114110160
5	61650001	61700001	0.328889	C5H5orf46
21	12200001	12250001	0.328836	LOC114110160
22	50400001	50450001	0.328713	DOCK1
2	251000001	251050001	0.328671	KPNA6
2	251000001	251050001	0.328671	LOC114113418
2	251000001	251050001	0.328671	LOC114113468
2	251000001	251050001	0.328671	TMEM39B
12	5600001	5650001	0.328313	LOC114117340
7	61400001	61450001	0.328283	SPPL2A
16	26850001	26900001	0.328185	NDUFS4
25	7900001	7950001	0.328054	B3GALNT2
25	7900001	7950001	0.328054	TRNAC-GCA_273
3	208500001	208550001	0.328	LOC114114159
3	208500001	208550001	0.328	PDE3A
1	21200001	21250001	0.327869	MAST2
18	24950001	25000001	0.327751	IL16
16	35050001	35100001	0.327731	C6
2	230400001	230450001	0.327731	SPAG16
3	230700001	230750001	0.327703	BAIAP2L2
3	230700001	230750001	0.327703	PLA2G6
3	230700001	230750001	0.327703	SLC16A8
7	38500001	38550001	0.327273	LOC114115600
8	37100001	37150001	0.327138	LOC101111174
8	37100001	37150001	0.327138	LOC114108725
1	175450001	175500001	0.327014	NOTCH3
21	26850001	26900001	0.326679	LOC101120204
21	26850001	26900001	0.326679	LOC101120613
21	26850001	26900001	0.326679	LOC105601867
21	26850001	26900001	0.326679	LOC105604171
20	3450001	3500001	0.326531	LOC114109721
20	3450001	3500001	0.326531	LOC114109729
1	149500001	149550001	0.326531	TMPRSS15
1	258750001	258800001	0.32567	EIF2A
1	258750001	258800001	0.32567	SELENOT
1	21400001	21450001	0.325301	LOC114111041
1	21400001	21450001	0.325301	P3R3URF
1	21400001	21450001	0.325301	POMGNT1
1	21400001	21450001	0.325301	TSPAN1
7	17500001	17550001	0.32491	KIF23
7	17500001	17550001	0.32491	LOC105611449
26	29200001	29250001	0.324713	GSR
26	29200001	29250001	0.324713	UBXN8
12	32250001	32300001	0.324538	LOC114117355
12	32250001	32300001	0.324538	LOC114117356
12	32250001	32300001	0.324538	STUM
1	22400001	22450001	0.324138	LOC114112990
1	22400001	22450001	0.324138	LOC114112991
1	22400001	22450001	0.324138	PDZK1IP1
1	22400001	22450001	0.324138	TAL1
15	49000001	49050001	0.324128	LOC101108077
15	49000001	49050001	0.324128	LOC101114303
9	78550001	78600001	0.323661	OXR1
15	61600001	61650001	0.323404	CCDC34
15	61600001	61650001	0.323404	LGR4
14	54500001	54550001	0.323171	ARHGEF1
14	54500001	54550001	0.323171	CD79A
14	54500001	54550001	0.323171	DMRTC2
18	45300001	45350001	0.323171	LOC106991743
14	54500001	54550001	0.323171	LYPD4
14	54500001	54550001	0.323171	RPS19
1	280050001	280100001	0.323155	ACPP
19	53600001	53650001	0.322807	BAC5
19	53600001	53650001	0.322807	CDC25A
19	53600001	53650001	0.322807	SC5
16	31000001	31050001	0.322581	HCN1
17	61600001	61650001	0.322581	HIP1R
16	31000001	31050001	0.322581	LOC114118805
17	61600001	61650001	0.322581	VPS37B
20	52050001	52100001	0.322418	LOC114109530
20	52050001	52100001	0.322418	TRNAC-GCA_251
1	106550001	106600001	0.322388	ARNT
11	12450001	12500001	0.322314	CCDC57
11	12450001	12500001	0.322314	CSNK1D
11	12450001	12500001	0.322314	SLC16A3
3	6250001	6300001	0.321875	ASS1
3	6250001	6300001	0.321875	HMCN2
3	6250001	6300001	0.321875	LOC101110577
4	48050001	48100001	0.321839	MAGI2
6	65000001	65050001	0.321839	RBM47
15	52250001	52300001	0.321637	LOC101106201
15	52250001	52300001	0.321637	LOC101106712
1	62750001	62800001	0.321429	ADGRL2
4	26900001	26950001	0.321101	AGMO
3	194100001	194150001	0.321101	LOC101104224
21	5750001	5800001	0.320961	CHORDC1
21	5750001	5800001	0.320961	LOC106991818
23	37800001	37850001	0.320781	ANKRD29
23	37800001	37850001	0.320781	NPC1
25	12800001	12850001	0.320755	LOC101119014
25	5650001	5700001	0.320567	PCNX2
3	49400001	49450001	0.320298	LOC101110577
1	54300001	54350001	0.320285	LOC101120030
13	69550001	69600001	0.320151	CTNNBL1
13	69550001	69600001	0.320151	VSTM2L
6	30300001	30350001	0.320132	RAP1GDS1
1	118850001	118900001	0.319444	LY9
15	32350001	32400001	0.318792	CCDC84
15	32350001	32400001	0.318792	FOXR1
15	32350001	32400001	0.318792	RPS25
15	32350001	32400001	0.318792	TRAPPC4
15	32350001	32400001	0.318792	UPK2
22	24050001	24100001	0.31875	HIF1AN
17	71800001	71850001	0.31875	LOC114108901
17	71800001	71850001	0.31875	LOC114108902
17	71800001	71850001	0.31875	PLA2G1B
17	71800001	71850001	0.31875	PXN
17	71800001	71850001	0.31875	SIRT4
6	26700001	26750001	0.318548	BANK1
7	78650001	78700001	0.318501	KCNH5
20	38400001	38450001	0.318458	LOC101110459
19	39450001	39500001	0.318396	C19H3orf49
19	39450001	39500001	0.318396	THOC7
7	83600001	83650001	0.318182	RAD51B
2	261950001	262000001	0.318108	UBXN10
11	41900001	41950001	0.317949	CPD
11	41900001	41950001	0.317949	LOC114117056
17	61550001	61600001	0.317919	ABCB9
17	61550001	61600001	0.317919	OGFOD2
16	35450001	35500001	0.317204	LOC105602567
16	35450001	35500001	0.317204	PRKAA1
16	35450001	35500001	0.317204	PTGER4
16	35450001	35500001	0.317204	TTC33
4	48100001	48150001	0.317073	MAGI2
1	62850001	62900001	0.316832	ADGRL2
23	24050001	24100001	0.316547	KIAA1328
23	24050001	24100001	0.316547	LOC114110437
2	230450001	230500001	0.316239	SPAG16
24	14400001	14450001	0.316176	MYH11
4	55850001	55900001	0.316	LOC101106767
4	55850001	55900001	0.316	NME8
19	46100001	46150001	0.315673	ARHGEF3
2	41650001	41700001	0.315556	EBF2
16	4150001	4200001	0.315399	STK10
11	17200001	17250001	0.315217	CRHR1
11	17200001	17250001	0.315217	SPPL2C
18	68200001	68250001	0.315152	CDC42BPB
24	35950001	36000001	0.315068	COL26A1
4	128300001	128350001	0.314394	LMBR1
12	3300001	3350001	0.314079	RAB7B
6	46650001	46700001	0.313953	ADGRA3
3	99850001	99900001	0.313953	DYSF
3	99850001	99900001	0.313953	LOC101110577
18	32750001	32800001	0.313699	LOC101121553
18	32750001	32800001	0.313699	LOC101121807
18	32750001	32800001	0.313699	LOC101122059
18	32750001	32800001	0.313699	LOC114109030
18	32750001	32800001	0.313699	LOC114109031
21	22400001	22450001	0.313208	LUZP2
3	18900001	18950001	0.313084	LOC101110577
3	18900001	18950001	0.313084	MBOAT2
3	73500001	73550001	0.312715	CCDC88A
3	73500001	73550001	0.312715	LOC101110577
2	128350001	128400001	0.312693	NAB1
11	41950001	42000001	0.312292	LOC114117056
11	41950001	42000001	0.312292	TMIGD1
3	10700001	10750001	0.312057	LOC101110577
4	43100001	43150001	0.311856	LOC114114670
3	196550001	196600001	0.311765	AMN1
23	30550001	30600001	0.311765	DSC1
3	196550001	196600001	0.311765	ETFBKMT
14	46500001	46550001	0.311728	LRP3
14	46500001	46550001	0.311728	SLC7A10
14	46500001	46550001	0.311728	TRNAT-AGU_5
14	46500001	46550001	0.311728	WDR88
3	158600001	158650001	0.311615	C3H12orf40
24	17400001	17450001	0.311594	LOC114110641
1	175300001	175350001	0.311355	AKAP8
1	175300001	175350001	0.311355	AKAP8L
1	175300001	175350001	0.311355	BRD4
24	35400001	35450001	0.311284	CUX1
24	35400001	35450001	0.311284	TRNAE-UUC_97
24	35400001	35450001	0.311284	TRNAG-CCC_134
10	68650001	68700001	0.311224	LOC105605423
18	40150001	40200001	0.310891	SCFD1
3	217750001	217800001	0.310777	LOC114113667
3	217750001	217800001	0.310777	LRP6
3	217750001	217800001	0.310777	MANSC1
9	90200001	90250001	0.310458	PLEKHF2
1	56050001	56100001	0.310413	MSH4
23	30200001	30250001	0.310112	DSG2
13	20400001	20450001	0.31003	CCDC7
18	42800001	42850001	0.310019	NPAS3
1	66400001	66450001	0.309568	LPAR3
4	30750001	30800001	0.309278	HDAC9
3	111300001	111350001	0.308892	ACOXL
3	111300001	111350001	0.308892	LOC101110577
8	52650001	52700001	0.308756	MAP3K7
11	27800001	27850001	0.308696	MBTD1
11	27800001	27850001	0.308696	UTP18
17	61450001	61500001	0.308571	PITPNM2
5	20200001	20250001	0.308057	IL13
5	20200001	20250001	0.308057	IL4
5	20200001	20250001	0.308057	LOC114114849
5	20200001	20250001	0.308057	LOC114115137
3	196900001	196950001	0.307692	DENND5B
17	45600001	45650001	0.307692	LOC114108889
3	196900001	196950001	0.307692	LOC114114038
10	79150001	79200001	0.307692	LOC114116670
1	275700001	275750001	0.307692	MSL2
3	196900001	196950001	0.307692	TRNAE-UUC_38
6	41350001	41400001	0.307203	ABCG2
6	41350001	41400001	0.307203	PKD2
7	79250001	79300001	0.306962	LOC114115631
7	79250001	79300001	0.306962	SGPP1
12	76250001	76300001	0.306916	HHAT
18	39500001	39550001	0.305714	TRNAG-CCC_110
5	108900001	108950001	0.305556	GIN1
5	108900001	108950001	0.305556	PPIP5K2
2	181000001	181050001	0.305172	LOC101102124
23	24200001	24250001	0.305085	KIAA1328
13	45350001	45400001	0.305	LOC101110434
13	45350001	45400001	0.305	LOC105614315
25	7700001	7750001	0.304965	ARID4B
25	7700001	7750001	0.304965	GGPS1
25	7700001	7750001	0.304965	TBCE
25	7800001	7850001	0.304878	B3GALNT2
25	7800001	7850001	0.304878	TBCE
2	156650001	156700001	0.304668	GRB14
1	251300001	251350001	0.304527	LEKR1
11	9300001	9350001	0.304147	AFMID
11	9300001	9350001	0.304147	BIRC5
11	9300001	9350001	0.304147	LOC101113775
11	9300001	9350001	0.304147	LOC114116830
11	9300001	9350001	0.304147	TK1
11	9300001	9350001	0.304147	TMEM235
1	234400001	234450001	0.303965	FNDC3B
3	226200001	226250001	0.303944	GALNT8
26	10150001	10200001	0.303867	LOC114111096
8	67900001	67950001	0.303867	MAP7
1	115500001	115550001	0.303725	LOC101111409
1	258650001	258700001	0.303681	LOC101102033
6	55750001	55800001	0.303621	PCDH7
4	95350001	95400001	0.303411	LOC101104231
1	54400001	54450001	0.303347	LOC101120030
1	54400001	54450001	0.303347	LRRC53
12	5900001	5950001	0.303303	KCNT2
7	95050001	95100001	0.30298	LOC101116577
7	27300001	27350001	0.302846	LOC101106852
7	27300001	27350001	0.302846	LOC101107102
7	27300001	27350001	0.302846	LOC114115710
2	206800001	206850001	0.302326	MYO1B
15	18250001	18300001	0.302251	GUCY1A2
1	263800001	263850001	0.302115	PLSCR5
17	65900001	65950001	0.301724	TAOK3
23	48950001	49000001	0.301695	FAM210A
23	48950001	49000001	0.301695	MC5R
23	48950001	49000001	0.301695	RNMT
18	57900001	57950001	0.301639	CHGA
18	57900001	57950001	0.301639	ITPK1
18	40650001	40700001	0.301587	HEATR5A
18	40650001	40700001	0.301587	LOC105608665
3	138400001	138450001	0.301418	LOC114114145
15	18100001	18150001	0.301205	GUCY1A2
25	19300001	19350001	0.301047	JMJD1C
3	63500001	63550001	0.300999	LOC101110577
3	63500001	63550001	0.300999	LOC114113709
3	63500001	63550001	0.300999	LOC114113710
3	63500001	63550001	0.300999	LOC114113711
17	68700001	68750001	0.30083	LOC114118897
9	70400001	70450001	0.300781	CSMD3
1	70100001	70150001	0.300699	LOC101120367
1	70100001	70150001	0.300699	LOC101120617
23	46750001	46800001	0.300613	ANKRD12
23	46750001	46800001	0.300613	TWSG1
24	33600001	33650001	0.300595	GTF2IRD1
10	21000001	21050001	0.300469	FNDC3A
14	55900001	55950001	0.300319	CEACAM19
14	55900001	55950001	0.300319	IGSF23
14	55900001	55950001	0.300319	PVR
18	31300001	31350001	0.3	COMMD4
3	232200001	232250001	0.3	FAM83F
5	7950001	8000001	0.3	LOC101109614
3	51350001	51400001	0.3	LOC101110577
18	31300001	31350001	0.3	LOC114109025
18	31300001	31350001	0.3	MAN2C1
18	31300001	31350001	0.3	NEIL1
18	31300001	31350001	0.3	SIN3A
3	232200001	232250001	0.3	TNRC6B
1	114500001	114550001	0.299618	LOC101113122
11	33200001	33250001	0.299435	LOC105616340
11	33200001	33250001	0.299435	SHISA6
3	108250001	108300001	0.299363	C3H2orf15
3	108250001	108300001	0.299363	LIPT1
3	108250001	108300001	0.299363	LOC101110577
3	108250001	108300001	0.299363	MITD1
3	108250001	108300001	0.299363	MRPL30
3	108250001	108300001	0.299363	TSGA10
12	76300001	76350001	0.299283	HHAT
18	40600001	40650001	0.299145	HECTD1
18	40600001	40650001	0.299145	LOC105608665
3	107200001	107250001	0.29901	LOC101110577
23	24250001	24300001	0.298969	KIAA1328
12	53450001	53500001	0.298913	PRDM16
16	44050001	44100001	0.298824	PDZD2
14	1650001	1700001	0.298535	FA2H
14	1650001	1700001	0.298535	MLKL
3	196950001	197000001	0.298319	SINHCAF
3	196950001	197000001	0.298319	TRNAE-UUC_38
18	35000001	35050001	0.298295	NOVA1
20	55500001	55550001	0.298246	LOC114109652
17	39050001	39100001	0.298039	LPGAT1
12	65150001	65200001	0.29803	TDRD5
7	20750001	20800001	0.29798	ARIH1
7	20750001	20800001	0.29798	BBS4
13	63300001	63350001	0.297468	DEFB119
13	63300001	63350001	0.297468	DEFB121
4	107100001	107150001	0.297101	BPGM
10	73950001	74000001	0.296928	GPC5
19	44950001	45000001	0.296875	PXK
4	60950001	61000001	0.296552	LOC114114516
13	54050001	54100001	0.296089	C13H20orf194
13	54050001	54100001	0.296089	DDRGK1
13	54050001	54100001	0.296089	ITPA
13	54050001	54100001	0.296089	SLC4A11
5	113800001	113850001	0.295455	FBXL17
6	10250001	10300001	0.2954	TRAM1L1
7	60700001	60750001	0.295316	DMXL2
7	60700001	60750001	0.295316	GLDN
4	96300001	96350001	0.295316	HYAL4
4	96300001	96350001	0.295316	LOC114114661
2	66100001	66150001	0.294906	RORB
2	66100001	66150001	0.294906	TRPM6
12	21400001	21450001	0.294815	USH2A
7	38250001	38300001	0.294737	UBR1
21	5800001	5850001	0.294595	CHORDC1
1	70250001	70300001	0.294595	LOC101103547
21	5800001	5850001	0.294595	NAALAD2
15	54450001	54500001	0.294521	LOC101102587
15	54450001	54500001	0.294521	LOC101117960
15	54450001	54500001	0.294521	LOC114118292
15	54450001	54500001	0.294521	LOC114118428
15	54450001	54500001	0.294521	LOC114118429
14	67150001	67200001	0.294197	LOC101102259
14	67150001	67200001	0.294197	LOC101123401
14	67150001	67200001	0.294197	NCR1
2	112000001	112050001	0.294118	KIF13B
3	25600001	25650001	0.293869	LOC101110577
2	258100001	258150001	0.293827	GRHL3
2	258100001	258150001	0.293827	LOC114113250
2	258100001	258150001	0.293827	STPG1
5	13100001	13150001	0.29316	ICAM1
5	13100001	13150001	0.29316	LOC101112563
5	13100001	13150001	0.29316	LOC114115053
5	13100001	13150001	0.29316	MRPL4
18	17900001	17950001	0.293151	HAPLN3
18	17900001	17950001	0.293151	MFGE8
1	218050001	218100001	0.292929	BCL6
1	218050001	218100001	0.292929	LOC105602706
3	104600001	104650001	0.292818	LOC101110577
20	17600001	17650001	0.29274	C20H6orf132
20	17600001	17650001	0.29274	GUCA1A
20	17600001	17650001	0.29274	LOC101108085
5	60500001	60550001	0.292627	PPP2R2B
24	12100001	12150001	0.292484	SHISA9
3	6200001	6250001	0.292453	ASS1
3	6200001	6250001	0.292453	LOC101110577
24	37900001	37950001	0.292398	SMURF1
20	54000001	54050001	0.292383	BPHL
20	54000001	54050001	0.292383	TUBB2A
7	93100001	93150001	0.292135	ADCK1
4	71350001	71400001	0.292035	PDE1C
11	28450001	28500001	0.291892	MED9
11	28450001	28500001	0.291892	PEMT
11	28450001	28500001	0.291892	RASD1
3	60550001	60600001	0.291815	DNAH6
3	60550001	60600001	0.291815	LOC101110577
3	71150001	71200001	0.291765	LOC101110577
5	84850001	84900001	0.291667	CKMT2
5	84850001	84900001	0.291667	RASGRF2
5	84850001	84900001	0.291667	ZCCHC9
22	37350001	37400001	0.291566	CASP7
22	37350001	37400001	0.291566	PLEKHS1
22	37350001	37400001	0.291566	TRNAG-CCC_123
3	119800001	119850001	0.291513	LOC105611134
3	119800001	119850001	0.291513	ZDHHC17
1	106650001	106700001	0.291304	ANXA9
1	106650001	106700001	0.291304	CERS2
1	106650001	106700001	0.291304	LOC106990657
1	106650001	106700001	0.291304	MINDY1
1	106650001	106700001	0.291304	PRUNE1
1	106650001	106700001	0.291304	SETDB1
13	54100001	54150001	0.291262	DDRGK1
13	54100001	54150001	0.291262	FASTKD5
13	54100001	54150001	0.291262	ITPA
13	54100001	54150001	0.291262	LZTS3
13	54100001	54150001	0.291262	UBOX5
1	279950001	280000001	0.291139	DNAJC13
1	279950001	280000001	0.291139	LOC101119869
22	25750001	25800001	0.291139	SUFU
21	49200001	49250001	0.290976	FADD
21	49200001	49250001	0.290976	PPFIA1
21	48500001	48550001	0.290749	LOC114110106
21	48500001	48550001	0.290749	LOC114110114
21	48500001	48550001	0.290749	LOC114110190
21	48500001	48550001	0.290749	MUC6
3	147000001	147050001	0.290698	DHH
3	147000001	147050001	0.290698	LMBR1L
3	147000001	147050001	0.290698	LOC106990101
3	147000001	147050001	0.290698	TRNAC-GCA_84
1	260600001	260650001	0.290541	CPA3
3	52950001	53000001	0.289855	LOC101110577
5	41750001	41800001	0.289384	LOC101116574
3	187500001	187550001	0.289256	LOC114114024
3	187500001	187550001	0.289256	POLR3B
3	187500001	187550001	0.289256	TCP11L2
9	103550001	103600001	0.288991	TAF2
10	18600001	18650001	0.288462	LRRC63
10	18600001	18650001	0.288462	RUBCNL
3	101050001	101100001	0.288184	EXOC6B
3	101050001	101100001	0.288184	LOC101110577
24	33450001	33500001	0.287805	GTF2I
24	33450001	33500001	0.287805	LOC101112784
24	33450001	33500001	0.287805	NCF1
24	33450001	33500001	0.287805	TRNAC-ACA_81
1	273250001	273300001	0.28754	CEP70
1	273250001	273300001	0.28754	ESYT3
1	101950001	102000001	0.287324	HSD3B1
1	101950001	102000001	0.287324	LOC114116622
1	101950001	102000001	0.287324	ZNF697
3	66750001	66800001	0.287257	EVA1A
3	66750001	66800001	0.287257	LOC101110577
3	31100001	31150001	0.287105	LOC101110577
3	195350001	195400001	0.286738	DNM1L
3	195350001	195400001	0.286738	YARS2
9	32200001	32250001	0.286164	ZHX2
26	21500001	21550001	0.285714	CNOT7
8	37250001	37300001	0.285714	LOC101106498
26	21500001	21550001	0.285714	LOC114111079
3	163250001	163300001	0.285714	LOC114113634
8	37250001	37300001	0.285714	LOC114116078
26	21500001	21550001	0.285714	VPS37A
26	21500001	21550001	0.285714	ZDHHC2
17	21050001	21100001	0.285491	SLC7A11
4	36750001	36800001	0.285458	ABCB1
8	59700001	59750001	0.285311	PTPRK
3	226250001	226300001	0.285141	AKAP3
3	226250001	226300001	0.285141	NDUFA9
11	50000001	50050001	0.285088	DUSP14
11	50000001	50050001	0.285088	TADA2A
5	72300001	72350001	0.284672	CLINT1
15	18050001	18100001	0.284553	GUCY1A2
14	16500001	16550001	0.284553	ITFG1
14	16500001	16550001	0.284553	NETO2
3	44250001	44300001	0.284483	LOC101110577
7	62100001	62150001	0.284375	ATP8B4
1	280850001	280900001	0.284314	CPNE4
1	257300001	257350001	0.284232	LOC101115671
20	18500001	18550001	0.284173	CUL9
20	18500001	18550001	0.284173	LOC101111670
25	2000001	2050001	0.283673	GALNT2
25	2000001	2050001	0.283673	TRNAE-UUC_98
16	77600001	77650001	0.283654	CLPTM1L
16	77600001	77650001	0.283654	SLC6A18
16	77600001	77650001	0.283654	TERT
8	37550001	37600001	0.283582	LOC114116193
3	142450001	142500001	0.283333	ATF7
7	53150001	53200001	0.283063	LIPC
1	117850001	117900001	0.282878	PIGM
3	230750001	230800001	0.282869	MAFF
3	230750001	230800001	0.282869	PLA2G6
7	61100001	61150001	0.282869	TNFAIP8L3
2	259800001	259850001	0.282869	ZBTB40
25	29000001	29050001	0.282667	CDH23
25	29000001	29050001	0.282667	PSAP
15	18200001	18250001	0.28254	GUCY1A2
2	221150001	221200001	0.28254	PARD3B
11	8100001	8150001	0.282051	LOC114116949
11	8100001	8150001	0.282051	ST6GALNAC1
11	8100001	8150001	0.282051	ST6GALNAC2
7	35250001	35300001	0.281768	FSIP1
14	15950001	16000001	0.28169	C14H16orf87
[truncated: 754 more rows]

## Sheet: Table S9
Table S9. A summary of genes from CLR in Northeast Merino.
Chrom	Starting position	Ending position	CLR	Gene
3	50618322	50668322	585	LOC101110577
10	34219945	34269945	558	LNX2
13	66174714	66224714	486	EIF2S2
13	66174714	66224714	486	RALY
13	66224770	66274770	356	EIF2S2
13	66224770	66274770	356	LOC105606907
17	80381806	80431806	318	LOC101108258
17	80381806	80431806	318	LOC101117791
17	80381806	80431806	318	ZNF280B
3	100486268	100536268	303	EXOC6B
3	100486268	100536268	303	LOC101110577
22	23886822	23936822	301	LOC106991766
22	23886822	23936822	301	SCD
12	63802860	63852860	296	RASAL2
17	80331771	80381771	251	LOC101108519
17	80331771	80381771	251	LOC114108850
17	80331771	80381771	251	LOC114118882
10	34169916	34219916	234	LNX2
14	64505193	64555193	233	LOC101109476
14	64505193	64555193	233	LOC101109733
14	64505193	64555193	233	LOC101117099
5	28875955	28925955	232	LOC105611873
13	67325991	67375991	223	EIF6
13	67325991	67375991	223	FAM83C
13	67325991	67375991	223	LOC101116076
13	67325991	67375991	223	MMP24
13	67325991	67375991	223	MMP24OS
14	46440945	46490945	187	GPATCH1
14	46440945	46490945	187	WDR88
6	28433370	28483370	179	DNAJB14
6	28433370	28483370	179	H2AFZ
2	191459746	191509746	165	LOC105609847
12	3806352	3856352	165	SRGAP2
3	100436250	100486250	164	EXOC6B
3	100436250	100486250	164	LOC101110577
3	50568304	50618304	161	LOC101110577
9	14929901	14979901	157	EXOSC4
9	14929901	14979901	157	GPAA1
9	14929901	14979901	157	LOC101113599
9	14929901	14979901	157	LOC114116437
9	14929901	14979901	157	MAF1
9	14929901	14979901	157	OPLAH
9	14929901	14979901	157	SHARPIN
9	14929901	14979901	157	SMPD5
9	14929901	14979901	157	SPATC1
9	14929901	14979901	157	WDR97
3	229932852	229982852	156	BCL2L13
3	229932852	229982852	156	BID
3	229932852	229982852	156	TRNAE-UUC_41
17	80281735	80331735	139	LOC114108850
17	80281735	80331735	139	LOC114118877
17	80281735	80331735	139	LOC114118880
14	54597378	54647378	130	LOC105605921
14	54597378	54647378	130	LOC106991560
14	54597378	54647378	130	LOC114117899
14	54597378	54647378	130	LOC114117995
14	52295563	52345563	125	LOC114117812
14	52295563	52345563	125	LOC114117813
2	260431244	260481244	122	HSPG2
17	55013667	55063667	121	LOC114108936
12	57748167	57798167	119	PRDM2
3	196920972	196970972	113	LOC114114038
3	196920972	196970972	113	SINHCAF
3	196920972	196970972	113	TRNAE-UUC_38
2	133591708	133641708	110	LOC101122056
6	28483394	28533394	102	DAPP1
6	28483394	28533394	102	DNAJB14
6	28483394	28533394	102	LAMTOR3
14	46490984	46540984	91.1	LRP3
14	46490984	46540984	91.1	TRNAT-AGU_5
14	46490984	46540984	91.1	WDR88
12	71859105	71909105	90.7	HMCN1
3	38363912	38413912	89.7	ALK
3	38363912	38413912	89.7	LOC101110577
11	52711946	52761946	89.2	BRIP1
11	52711946	52761946	89.2	INTS2
11	52711946	52761946	89.2	TRNAR-CCU_17
13	50056842	50106842	88.7	MCM8
1	191116467	191166467	88.5	LOC114118510
1	191116467	191166467	88.5	MORC1
2	54066921	54116921	88.5	ZCCHC7
3	143351694	143401694	87.6	KRT5
3	143351694	143401694	87.6	KRT6A
3	143351694	143401694	87.6	KRT71
12	41985948	42035948	84.7	LOC101104591
20	54670430	54720430	83	GMDS
22	23936873	23986873	80.9	LOC106991766
22	23936873	23986873	80.9	WNT8B
2	191509762	191559762	79.8	LOC105609847
2	191509762	191559762	79.8	LOC114113196
5	53739460	53789460	79.4	LOC101117583
5	53739460	53789460	79.4	LOC114114883
9	54015576	54065576	79.3	C9H8orf89
9	54015576	54065576	79.3	RDH10
9	54015576	54065576	79.3	RPL7
10	2851813	2901813	77.4	TDRD3
13	50106897	50156897	76.9	MCM8
1	97289873	97339873	76.1	LOC114113172
1	97289873	97339873	76.1	TSPAN2
17	38902147	38952147	76	INTS7
17	38902147	38952147	76	LPGAT1
7	48900815	48950815	75.4	LOC114115951
3	143301676	143351676	75	KRT71
3	143301676	143351676	75	KRT74
3	143301676	143351676	75	LOC101110219
3	66373992	66423992	74.2	EDAR
3	66373992	66423992	74.2	LOC101110577
3	66323974	66373974	73.8	CCDC138
3	66323974	66373974	73.8	EDAR
3	66323974	66373974	73.8	LOC101110577
3	66323974	66373974	73.8	LOC101116816
3	66323974	66373974	73.8	LOC114113599
8	52590638	52640638	72.8	MAP3K7
24	18886871	18936871	71.5	DCUN1D3
24	18886871	18936871	71.5	LOC114110606
2	92979050	93029050	69.7	LOC114113327
2	92979050	93029050	69.7	SH3GL2
3	142551406	142601406	68.4	LOC114114190
3	142551406	142601406	68.4	MAP3K12
3	142551406	142601406	68.4	PCBP2
3	142551406	142601406	68.4	PRR13
3	142551406	142601406	68.4	TARBP2
1	191316523	191366523	67.2	C1H3orf85
13	53210339	53260339	63.5	RNF24
3	96084684	96134684	63.4	LOC101110577
2	213216528	213266528	63	ANKRD44
13	67225880	67275880	62.8	PROCR
13	68877711	68927711	61.4	MROH8
12	62852123	62902123	60.4	LOC114117299
8	33429332	33479332	59.2	CD24
9	46859044	46909044	58.8	DNAJC5B
9	46859044	46909044	58.8	TRIM55
9	46859044	46909044	58.8	TRNAA-AGC_5
9	46859044	46909044	58.8	TRNAY-GUA_13
9	46859044	46909044	58.8	TRNAY-GUA_14
6	71954773	72004773	58.2	GABRA4
9	14879855	14929855	58.2	HGH1
9	14879855	14929855	58.2	LOC101110150
6	71954773	72004773	58.2	LOC101121518
9	14879855	14929855	58.2	LOC105612923
9	14879855	14929855	58.2	LOC114116490
9	14879855	14929855	58.2	MROH1
9	14879855	14929855	58.2	WDR97
23	4203486	4253486	57.9	CNDP1
23	4203486	4253486	57.9	CNDP2
23	4203486	4253486	57.9	LOC105604385
23	4203486	4253486	57.9	LOC105604388
23	4203486	4253486	57.9	ZNF407
18	68247911	68297911	56.5	CDC42BPB
18	68247911	68297911	56.5	EXOC3L4
18	68247911	68297911	56.5	LBHD2
18	68247911	68297911	56.5	LOC105603273
4	77994848	78044848	55.1	GSDME
4	77994848	78044848	55.1	MPP6
11	57516686	57566686	54.9	SV2B
2	128540134	128590134	52.9	MFSD6
13	67376046	67426046	52.6	LOC101116076
2	221068975	221118975	51.7	PARD3B
2	54116936	54166936	51.7	ZCCHC7
15	16665370	16715370	51.5	SESN3
2	72822767	72872767	50.8	LOC114112987
2	230121797	230171797	50.5	SPAG16
1	189666056	189716056	50.2	BBX
3	142501388	142551388	50.1	ATF7
3	142501388	142551388	50.1	MAP3K12
3	142501388	142551388	50.1	NPFF
3	142501388	142551388	50.1	TARBP2
3	66424010	66474010	48.7	LOC101110577
3	66424010	66474010	48.7	SH3RF3
12	63852899	63902899	48.4	RASAL2
2	68871535	68921535	47.4	LOC114112981
15	80759564	80809564	46.9	CD82
3	9803634	9853634	46.9	LOC101110577
3	88081804	88131804	46.9	LOC101110577
3	9803634	9853634	46.9	LOC105610844
15	80759564	80809564	46.9	LOC114118584
6	28533419	28583419	46.3	DAPP1
11	48958243	49008243	46.1	AP2B1
11	48958243	49008243	46.1	LOC101113085
11	48958243	49008243	46.1	LOC101113346
11	48958243	49008243	46.1	LOC105606855
11	48958243	49008243	46.1	LOC114117066
11	48958243	49008243	46.1	PEX12
16	78300883	78350883	44.1	CCDC127
16	78300883	78350883	44.1	LRRC14B
16	78300883	78350883	44.1	SDHA
13	44750958	44800958	44	LOC101107119
13	44750958	44800958	44	LOC101107809
7	10927831	10977831	43.8	DMGDH
3	44966288	45016288	43.1	ACTR2
3	44966288	45016288	43.1	LOC101110577
3	44966288	45016288	43.1	SPRED2
12	47890525	47940525	42.7	LOC114117226
12	47890525	47940525	42.7	SLC2A5
3	215127524	215177524	42	MGP
3	196870954	196920954	41.4	DENND5B
3	196870954	196920954	41.4	LOC114114038
17	49609803	49659803	40.9	GRIA2
17	49659839	49709839	40.7	GRIA2
3	27960168	28010168	40.5	LOC101110577
3	27960168	28010168	40.5	TRNAW-CCA_31
9	27391275	27441275	40	LOC105612888
3	183015968	183065968	39.9	SPIC
21	43728356	43778356	39.6	LOC101120029
21	43728356	43778356	39.6	LOC114110038
21	43728356	43778356	39.6	PLA2G16
3	197421152	197471152	37.9	LOC114113806
6	7923283	7973283	37.9	SYNPO2
6	7923283	7973283	37.9	TRNAE-UUC_46
23	55795032	55845032	37.5	LOC101113189
23	55795032	55845032	37.5	ME2
20	13067051	13117051	37.4	TRNAH-AUG_3
2	84026259	84076259	36.7	LOC114113078
16	77900418	77950418	36.2	BRD9
16	77900418	77950418	36.2	LOC101109601
1	258185476	258235476	36.2	MED12L
16	77900418	77950418	36.2	TPPP
16	77900418	77950418	36.2	TRNAS-GGA_91
2	114385722	114435722	35.8	GLRA3
2	137893049	137943049	35.6	PPP1R1C
21	28100523	28150523	35.4	LOC114110061
22	23836771	23886771	35.2	LOC114110301
22	23836771	23886771	35.2	PKD2L1
22	23836771	23886771	35.2	SCD
18	28303840	28353840	34.6	ADAMTS7
18	28303840	28353840	34.6	TBC1D2B
18	28303840	28353840	34.6	TRNAS-CGA_2
17	76729195	76779195	34	PITPNB
9	65375946	65425946	33.1	EXT1
15	9560471	9610471	32.9	CNTN5
9	74534305	74584305	32.7	KCNV1
17	47658408	47708408	32.6	C17H4orf46
17	47658408	47708408	32.6	ETFDH
17	47658408	47708408	32.6	LOC101107224
3	239686362	239736362	32.4	LOC105610817
3	19957288	20007288	32.1	LOC101110577
3	19957288	20007288	32.1	RRM2
3	169411072	169461072	32.1	TAFA2
8	52640667	52690667	32	MAP3K7
13	53260394	53310394	31.8	RNF24
15	38030101	38080101	31.2	NCR3LG1
15	38030101	38080101	31.2	NUCB2
2	9803124	9853124	30.9	COL27A1
11	22432072	22482072	30.9	TNS4
3	66273956	66323956	30.8	CCDC138
3	66273956	66323956	30.8	LOC101110577
3	66273956	66323956	30.8	LOC101116816
3	184466490	184516490	30.5	ASCL1
11	43052416	43102416	30.5	DHRS13
11	43052416	43102416	30.5	FLOT2
11	43052416	43102416	30.5	PHF12
11	43052416	43102416	30.5	SEZ6
10	3752334	3802334	30.2	DIAPH3
12	53444831	53494831	29.9	PRDM16
13	32737638	32787638	29.7	ST8SIA6
1	260636171	260686171	29	CPA3
1	260636171	260686171	29	CPB1
6	28383345	28433345	29	LOC106990491
5	72349568	72399568	28.8	CLINT1
14	19469671	19519671	28.8	ZNF423
2	144445091	144495091	28.7	MTX2
11	37296737	37346737	28.5	LOC105616457
11	37296737	37346737	28.5	NLRP1
11	37296737	37346737	28.5	TRNAC-GCA_193
15	70652595	70702595	28.4	CD44
2	37561776	37611776	28.4	HNRNPK
2	37561776	37611776	28.4	RMI1
15	70652595	70702595	28.4	TRNAC-GCA_229
9	53965531	54015531	28.3	C9H8orf89
15	18266474	18316474	28.3	GUCY1A2
3	60071724	60121724	28.3	LOC101110577
6	107972486	108022486	27.8	LOC101116315
6	107972486	108022486	27.8	SEC31A
24	22342933	22392933	27.8	TRNAG-CCC_130
24	22342933	22392933	27.8	TRNAM-CAU_39
26	4060336	4110336	27.3	CSMD1
7	48950845	49000845	27.3	LOC114108758
18	1474238	1524238	27.3	LOC114109140
18	1474238	1524238	27.3	LOC114109141
18	1474238	1524238	27.3	LOC114109143
18	1474238	1524238	27.3	LOC114109144
18	1474238	1524238	27.3	LOC114109255
1	167059648	167109648	27.1	CADM2
8	56943206	56993206	27	SNX14
1	167009634	167059634	26.8	LOC114110024
9	30343970	30393970	26.8	NSMCE2
4	36674295	36724295	26.7	ABCB1
16	37353381	37403381	26.3	RICTOR
21	28050434	28100434	26	LOC101122736
17	53912880	53962880	25.7	ADGRD1
4	101356469	101406469	25.7	LOC114114542
4	101356469	101406469	25.7	PRRT4
4	101356469	101406469	25.7	RBM28
2	229921735	229971735	25.7	SPAG16
17	6328856	6378856	25.3	LOC114108920
15	40932102	40982102	25.1	PDE3B
2	98080640	98130640	24.9	CDKN2B
3	16355992	16405992	24.9	LOC101110577
2	98080640	98130640	24.9	LOC114113021
6	29133714	29183714	24.9	LOC114115283
3	16355992	16405992	24.9	SOX11
22	33146266	33196266	24.8	TRNAC-ACA_78
9	62022885	62072885	24.5	ZNF704
2	133641724	133691724	24.4	FSIP2
3	8053004	8103004	24.4	GLE1
3	8053004	8103004	24.4	LOC101110577
3	8053004	8103004	24.4	ODF2
3	8053004	8103004	24.4	SPTAN1
2	96680203	96730203	24.3	LOC114112819
2	96680203	96730203	24.3	LOC114112820
2	96680203	96730203	24.3	LOC114112821
2	96680203	96730203	24.3	LOC114112822
2	96680203	96730203	24.3	LOC114113085
7	20683736	20733736	24.1	ARIH1
3	60121742	60171742	24	LOC101110577
7	47850179	47900179	24	RAB8B
4	107509529	107559529	23.9	LOC114114551
16	77850360	77900360	23.8	BRD9
16	77850360	77900360	23.8	TRIP13
5	53689432	53739432	23	LOC101117583
5	53689432	53739432	23	LOC114114882
17	72726332	72776332	22.5	FAM222A
2	137943065	137993065	22.5	PPP1R1C
12	57798205	57848205	22.2	PRDM2
7	90776160	90826160	22.1	LOC101110679
7	90776160	90826160	22.1	LOC105606009
7	90776160	90826160	22.1	LOC105615770
6	29683985	29733985	22.1	METAP1
5	41432775	41482775	21.7	GCSAML
5	41432775	41482775	21.7	LOC101108746
5	41432775	41482775	21.7	LOC101116054
7	62709172	62759172	21.6	GALK2
20	13117115	13167115	21.5	MDGA1
20	13117115	13167115	21.5	TRNAH-AUG_3
16	49867899	49917899	21.3	LOC114118747
3	234884634	234934634	21.3	MCAT
3	234884634	234934634	21.3	TSPO
3	234884634	234934634	21.3	TTLL12
16	77800302	77850302	21.2	LOC105602658
16	77800302	77850302	21.2	NKD2
10	38172229	38222229	21.2	ZMYM5
1	70182190	70232190	20.8	LOC101105481
3	83680220	83730220	20.7	LOC101110577
3	83680220	83730220	20.7	PRKCE
7	59006932	59056932	20.3	LOC114115903
7	59006932	59056932	20.3	TRNAW-CCA_69
6	72855216	72905216	20.1	CORIN
1	58078759	58128759	20	AK5
1	58078759	58128759	20	ZZZ3
13	16870043	16920043	19.9	DHTKD1
13	16870043	16920043	19.9	NUDT5
13	16870043	16920043	19.9	SEC61A2
18	18843402	18893402	19.9	ZNF710
5	8064652	8114652	19.7	LOC106991223
1	262986837	263036837	19.6	LOC101117469
17	81432558	81482558	19.5	LOC114108925
17	81432558	81482558	19.5	MAPK1
17	81432558	81482558	19.5	PPM1F
17	81432558	81482558	19.5	TOP3B
3	20457468	20507468	19.4	ATP6V1C2
3	20457468	20507468	19.4	LOC101110577
17	68723470	68773470	19.4	LOC114118897
3	20457468	20507468	19.4	NOL10
15	84161910	84211910	19	LOC101122813
15	84161910	84211910	19	LOC114118305
15	84161910	84211910	19	LOC114118306
2	259881073	259931073	19	ZBTB40
19	31292622	31342622	18.9	EIF4E3
3	100536286	100586286	18.9	EXOC6B
3	100536286	100586286	18.9	LOC101110577
1	39273429	39323429	18.7	LOC101106044
21	9918141	9968141	18.5	ME3
9	66026540	66076540	18.3	MED30
3	58321094	58371094	18.2	LOC101110577
24	22643460	22693460	18.1	CACNG3
3	196770918	196820918	18.1	DENND5B
2	141494172	141544172	18.1	LOC101122080
2	92178800	92228800	18.1	LOC114113000
25	22749621	22799621	18	LOC114110895
25	22749621	22799621	18	LOC114110898
25	22749621	22799621	18	LOC114110899
14	46841261	46891261	18	PEPD
14	37934235	37984235	17.9	ACD
14	37934235	37984235	17.9	CARMIL2
14	37934235	37984235	17.9	CTCF
14	37934235	37984235	17.9	ENKD1
14	37934235	37984235	17.9	PARD6A
17	47508301	47558301	17.6	LOC101111832
3	67024226	67074226	17.5	LOC101110577
3	67024226	67074226	17.5	LOC101117575
3	67024226	67074226	17.5	LOC114113716
17	13634079	13684079	17.5	ZNF827
7	61158234	61208234	17.4	AP4E1
14	31278986	31328986	17.4	CDH8
7	61158234	61208234	17.4	TNFAIP8L3
9	99156779	99206779	17.1	CA3
20	8661399	8711399	17.1	LOC114109608
2	199612287	199662287	17	GLI2
20	53168503	53218503	17	LOC105603901
2	90078145	90128145	16.9	FREM1
3	66474028	66524028	16.8	LOC101110577
3	66474028	66524028	16.8	LOC114113930
3	66474028	66524028	16.8	SH3RF3
24	42378073	42428073	16.8	UNCX
24	39222539	39272539	16.7	C24H7orf26
15	52339968	52389968	16.7	LOC101107469
15	52339968	52389968	16.7	LOC101107731
15	52339968	52389968	16.7	LOC101108252
24	39222539	39272539	16.7	ZDHHC4
24	39222539	39272539	16.7	ZNF853
3	54019546	54069546	16.5	LOC101110577
5	7364271	7414271	16.5	LOC101120492
5	7364271	7414271	16.5	LOC114114770
5	7364271	7414271	16.5	LOC114114771
1	215873484	215923484	16.5	TP63
3	20757576	20807576	16.4	C3H2orf50
3	20757576	20807576	16.4	LOC101110577
8	29426970	29476970	16.4	SLC16A10
23	24369726	24419726	16.3	KIAA1328
13	66124659	66174659	16.3	RALY
23	24369726	24419726	16.3	TPGS2
10	23013467	23063467	16.2	FAM124A
18	31307153	31357153	16.1	COMMD4
18	31307153	31357153	16.1	MAN2C1
18	31307153	31357153	16.1	NEIL1
2	158999628	159049628	16.1	TRNAW-CCA_24
1	295496052	295546052	16	COL6A5
3	223980710	224030710	16	PEX5
1	39473486	39523486	15.8	LOC114111027
2	231022077	231072077	15.8	SPAG16
13	6959053	7009053	15.7	ISM1
14	8561067	8611067	15.7	LOC114117854
14	8561067	8611067	15.7	PLCG2
9	68028367	68078367	15.7	TRPS1
12	41885870	41935870	15.5	MROH9
15	25021131	25071131	15.4	BCO2
15	25021131	25071131	15.4	LOC101112255
23	41983910	42033910	15.4	METTL4
15	25021131	25071131	15.4	TEX12
19	56222512	56272512	15.3	GHRL
16	40406924	40456924	15.3	LOC114108742
19	56222512	56272512	15.3	LOC114109419
19	56222512	56272512	15.3	SEC13
3	166710100	166760100	15.2	C3H12orf66
9	60171195	60221195	15.2	CCN3
10	2651698	2701698	15.2	TDRD3
3	166710100	166760100	15.2	XPOT
3	102637042	102687042	15.1	AUP1
3	102637042	102687042	15.1	CCDC142
3	102637042	102687042	15.1	DQX1
3	102637042	102687042	15.1	HTRA2
3	102637042	102687042	15.1	LBX2
3	102637042	102687042	15.1	LOC101110577
3	102637042	102687042	15.1	MOGS
3	102637042	102687042	15.1	MRPL53
3	102637042	102687042	15.1	PCGF1
3	102637042	102687042	15.1	TLX2
3	102637042	102687042	15.1	TTC31
14	52695879	52745879	15	C14H19orf54
14	52695879	52745879	15	COQ8B
14	52695879	52745879	15	ITPKC
14	52695879	52745879	15	NUMBL
10	28066388	28116388	14.9	DCLK1
20	20025980	20075980	14.9	SUPT3H
3	103687420	103737420	14.8	GPR45
3	103687420	103737420	14.8	LOC101110577
4	45528699	45578699	14.8	LOC101115115
4	45528699	45578699	14.8	LOC114114503
3	103687420	103737420	14.8	TGFBRAP1
1	39323443	39373443	14.7	LOC114115224
15	83411393	83461393	14.7	MADD
15	83411393	83461393	14.7	MYBPC3
15	83411393	83461393	14.7	NR1H3
10	2801784	2851784	14.7	TDRD3
19	1607031	1657031	14.6	NEK10
19	29991062	30041062	14.6	PPP4R2
3	222580206	222630206	14.6	SLC2A3
2	127939947	127989947	14.5	ERCC3
4	62737259	62787259	14.5	IFRD1
14	52145444	52195444	14.5	LOC114108603
2	127939947	127989947	14.5	LOC114113045
1	217323895	217373895	14.5	LPP
2	217767946	217817946	14.5	TRAK2
16	78000535	78050535	14.4	CEP72
3	108689220	108739220	14.3	LOC101109345
3	108689220	108739220	14.3	LOC101110577
24	42428161	42478161	14.3	LOC105604839
3	108689220	108739220	14.3	LOC105612510
24	42428161	42478161	14.3	LOC114110563
3	108689220	108739220	14.3	MGAT4A
4	129070254	129120254	14.3	PTPRN2
3	108689220	108739220	14.3	UNC50
24	42428161	42478161	14.3	UNCX
24	42428161	42478161	14.3	ZFAND2A
25	45645491	45695491	14.2	C25H10orf53
25	45645491	45695491	14.2	CHAT
15	24820993	24870993	14.2	DIXDC1
15	24820993	24870993	14.2	DLAT
3	32511806	32561806	14.2	LOC101110577
2	128340072	128390072	14.2	NAB1
14	54297142	54347142	14.1	GRIK5
3	78078204	78128204	14.1	LOC101110577
14	54297142	54347142	14.1	POU2F2
14	54297142	54347142	14.1	ZNF574
7	75667015	75717015	14	LOC106991287
5	48836797	48886797	14	LOC114114952
7	75667015	75717015	14	SIX1
2	13754355	13804355	13.8	AKAP2
13	22626426	22676426	13.7	LOC101112339
7	37694032	37744032	13.6	CAPN3
14	41887353	41937353	13.6	DHODH
7	37694032	37744032	13.6	GANC
3	28760456	28810456	13.6	LOC101110577
7	37694032	37744032	13.6	LOC114115592
14	41887353	41937353	13.6	PKD1L3
15	31375513	31425513	13.6	TMPRSS13
6	76557036	76607036	13.5	GSX2
1	72982983	73032983	13.5	TGFBR3
1	209971811	210021811	13.4	BDH1
8	11916638	11966638	13.4	LOC114116231
1	284893046	284943046	13.4	MX1
1	284893046	284943046	13.4	TMPRSS2
14	43538656	43588656	13.3	ZNF536
14	52245523	52295523	13.2	LOC114117812
11	42601971	42651971	13.1	TAOK1
10	84999297	85049297	13	DOCK9
10	84999297	85049297	13	LOC105616225
7	79119105	79169105	13	PPP2R5E
7	79119105	79169105	13	WDR89
7	22684947	22734947	12.9	AP1G2
26	504621	554621	12.9	ERICH1
7	22684947	22734947	12.9	JPH4
7	22684947	22734947	12.9	LOC114115694
7	22684947	22734947	12.9	THTPA
7	22684947	22734947	12.9	ZFHX2
2	225020207	225070207	12.8	LOC101107339
2	225020207	225070207	12.8	LOC114113281
13	17871153	17921153	12.7	LOC101118373
14	56598957	56648957	12.7	OPA3
14	56598957	56648957	12.7	VASP
13	17871153	17921153	12.7	YME1L1
12	53044520	53094520	12.6	C12H1orf174
12	53044520	53094520	12.6	CEP104
12	53044520	53094520	12.6	DFFB
17	66021538	66071538	12.6	LOC114108821
17	66021538	66071538	12.6	PEBP1
17	66021538	66071538	12.6	TAOK3
3	231383374	231433374	12.5	APOBEC3F
3	231383374	231433374	12.5	CBX7
4	78044873	78094873	12.5	MPP6
12	44437849	44487849	12.4	DHRS3
23	37630404	37680404	12.4	LOC114110447
9	104511667	104561667	12.4	LOC114116411
12	44437849	44487849	12.4	LOC114117294
7	59907477	59957477	12.3	GNB5
7	59907477	59957477	12.3	MYO5C
23	49640076	49690076	12.2	SETBP1
22	11624316	11674316	12.1	LOC101119597
1	223825738	223875738	12.1	LOC105603076
1	223825738	223875738	12.1	SOX2
2	63970007	64020007	12	GCNT1
2	181956784	182006784	12	LRP1B
11	27637207	27687207	12	SPAG9
16	62832939	62882939	11.9	FBXL7
1	39173401	39223401	11.8	LOC101106044
2	45314192	45364192	11.8	PPP3CC
3	133848274	133898274	11.8	TMTC3
10	9905891	9955891	11.7	LOC114116748
3	195820576	195870576	11.6	BICD1
5	101965653	102015653	11.6	CAST
15	35828583	35878583	11.6	LOC105602212
2	12954106	13004106	11.6	LOC114112914
4	19065536	19115536	11.6	NXPH1
17	2175886	2225886	11.6	TLL1
20	18724310	18774310	11.5	ABCC10
2	219568507	219618507	11.5	ABI2
20	18724310	18774310	11.5	DLK2
19	7013513	7063513	11.5	GPD1L
10	65588076	65638076	11.5	LOC114116628
20	18724310	18774310	11.5	LRRC73
20	18724310	18774310	11.5	POLR1C
2	219568507	219618507	11.5	RAPH1
20	18724310	18774310	11.5	TJAP1
20	18724310	18774310	11.5	YIPF3
13	79139090	79189090	11.4	EYA2
20	54620366	54670366	11.4	GMDS
13	79139090	79189090	11.4	LOC114117667
2	160200002	160250002	11.4	PSMD14
2	160200002	160250002	11.4	TBR1
24	10872815	10922815	11.4	TNFRSF17
13	79139090	79189090	11.4	ZMYND8
25	31266685	31316685	11.3	ADK
8	31478180	31528180	11.3	ARMC2
13	73082374	73132374	11.3	CHD6
17	9030788	9080788	11.3	IQCM
15	52590141	52640141	11.3	LOC101111904
15	52590141	52640141	11.3	LOC101112160
25	31266685	31316685	11.3	LOC114110832
15	52590141	52640141	11.3	LOC114118273
8	31478180	31528180	11.3	SESN1
9	90448831	90498831	11.3	TP53INP1
15	52590141	52640141	11.3	TRNAI-AAU_4
3	230132924	230182924	11.2	MICAL3
16	78250825	78300825	11.2	PDCD6
16	78250825	78300825	11.2	SDHA
9	14829809	14879809	11.1	BOP1
6	129232942	129282942	11.1	CTBP1
9	14829809	14879809	11.1	HSF1
3	112990768	113040768	11.1	LOC101110577
5	7314244	7364244	11.1	LOC101119724
5	7314244	7364244	11.1	LOC101119986
5	7314244	7364244	11.1	LOC114114770
16	10722488	10772488	11.1	MARVELD2
9	14829809	14879809	11.1	MROH1
9	14829809	14879809	11.1	SCX
6	129232942	129282942	11.1	SPON2
21	28601415	28651415	11	LOC101104437
14	54747497	54797497	11	LOC101105020
5	42783509	42833509	11	LOC101111363
5	42783509	42833509	11	LOC101122949
5	42783509	42833509	11	LOC101123466
21	28601415	28651415	11	LOC114110033
14	54747497	54797497	11	LOC114118132
2	230772000	230822000	11	SPAG16
5	8114679	8164679	10.9	LOC101110142
5	8114679	8164679	10.9	LOC106991223
25	5565194	5615194	10.9	PCNX2
22	38051269	38101269	10.8	ABLIM1
8	66899080	66949080	10.8	AHI1
5	102215789	102265789	10.8	ERAP2
2	52766515	52816515	10.8	TDRD7
2	52766515	52816515	10.8	TMOD1
5	7964597	8014597	10.7	LOC101109614
13	44250403	44300403	10.6	ABHD12
13	44250403	44300403	10.6	PYGB
4	109960749	110010749	10.5	DGKI
20	11665253	11715253	10.5	MAPK14
16	9120630	9170630	10.4	FCHO2
24	704981	754981	10.4	LMF1
7	45999058	46049058	10.4	NID2
3	144302036	144352036	10.4	SLC4A8
24	704981	754981	10.4	SOX8
20	30939983	30989983	10.3	GABBR1
20	1001571	1051571	10.3	KHDRBS2
20	30939983	30989983	10.3	LOC101113705
1	258835661	258885661	10.3	TSC22D2
3	193969910	194019910	10.2	LOC101103965
3	193969910	194019910	10.2	LOC114114201
5	4112505	4162505	10.1	BORCS8
4	34073001	34123001	10.1	CDCA7L
4	34073001	34123001	10.1	DNAH11
16	4865694	4915694	10.1	ERGIC1
3	88031786	88081786	10.1	LOC101110577
16	4865694	4915694	10.1	LOC105602454
5	4112505	4162505	10.1	MEF2B
5	4112505	4162505	10.1	NR2C2AP
5	4112505	4162505	10.1	RFXANK
5	4112505	4162505	10.1	TMEM161A
11	28588145	28638145	10	RAI1
12	65153907	65203907	10	TDRD5
4	82397038	82447038	9.98	TNS3
3	146052666	146102666	9.96	CERS5
3	146052666	146102666	9.96	LIMA1
21	35964529	36014529	9.89	NTM
8	37531752	37581752	9.78	LOC114116079
8	37531752	37581752	9.78	LOC114116193
23	27422184	27472184	9.75	LOC101112868
16	78200767	78250767	9.74	AHRR
10	58784144	58834144	9.67	NDFIP2
4	13562799	13612799	9.65	COL1A2
7	26987552	27037552	9.63	LOC101103819
7	26987552	27037552	9.63	LOC101118790
7	26987552	27037552	9.63	LOC106990620
7	79069074	79119074	9.63	PPP2R5E
9	20985428	21035428	9.58	KHDRBS3
14	52495721	52545721	9.58	LOC101121288
14	52495721	52545721	9.58	LOC114117815
14	52495721	52545721	9.58	LOC114117987
1	222525369	222575369	9.56	MCCC1
9	54415942	54465942	9.56	STAU2
18	39215879	39265879	9.43	PRKD1
12	5607748	5657748	9.32	LOC114117340
5	87407746	87457746	9.27	HAPLN1
4	62687234	62737234	9.25	IFRD1
4	62687234	62737234	9.25	LOC114114519
4	62687234	62737234	9.25	LSMEM1
2	189409107	189459107	9.17	LOC105609823
3	53969528	54019528	9.14	LOC101110577
14	53996905	54046905	9.12	CXCL17
14	53996905	54046905	9.12	LOC101103343
6	44741390	44791390	9.11	SLIT2
3	83730238	83780238	9.1	LOC101110577
3	83730238	83780238	9.1	PRKCE
15	24670890	24720890	9.07	ALG9
18	29555220	29605220	9.06	ISL2
18	29555220	29605220	9.06	LOC105603147
18	29555220	29605220	9.06	SCAPER
2	251378423	251428423	9.05	COL16A1
3	186567246	186617246	9.04	APPL2
2	230421890	230471890	9.04	SPAG16
1	215823469	215873469	8.98	TP63
19	45459608	45509608	8.95	SLMAP
12	57698128	57748128	8.92	PRDM2
2	262131774	262181774	8.91	LOC101106916
2	262131774	262181774	8.91	PLA2G5
3	132297716	132347716	8.87	LOC106990344
4	94403010	94453010	8.84	PTPRZ1
1	98540227	98590227	8.76	ATP1A1
1	98540227	98590227	8.76	LOC114116588
4	69640693	69690693	8.75	BMPER
5	38781335	38831335	8.75	FGFR4
5	38781335	38831335	8.75	LOC114115042
5	38781335	38831335	8.75	ZNF346
1	17367220	17417220	8.73	FOXJ3
26	21338107	21388107	8.7	MTMR7
26	21338107	21388107	8.7	TRNAE-UUC_100
7	54654297	54704297	8.67	LOC114115904
7	54654297	54704297	8.67	TCF12
15	85212635	85262635	8.65	LOC101102262
15	85212635	85262635	8.65	LOC105602384
15	85212635	85262635	8.65	LOC114118325
2	153547929	153597929	8.65	XIRP2
26	23491569	23541569	8.64	TUSC3
1	152555537	152605537	8.63	USP25
1	74933536	74983536	8.6	BCAR3
1	66531155	66581155	8.6	MCOLN2
2	233572873	233622873	8.57	LOC114113222
2	233572873	233622873	8.57	LOC114113223
2	233572873	233622873	8.57	TRNAC-ACA_26
3	231433392	231483392	8.55	CBX7
12	73410308	73460308	8.5	KCNK2
13	15268267	15318267	8.5	TRNAC-ACA_62
3	146102684	146152684	8.46	ASIC1
3	146102684	146152684	8.46	CERS5
3	146102684	146152684	8.46	GPD1
3	146102684	146152684	8.46	LOC101119459
3	146102684	146152684	8.46	SMARCD1
9	60671652	60721652	8.44	LOC114116375
3	50168160	50218160	8.42	LOC101110577
2	143394764	143444764	8.42	LOC114113128
2	143394764	143444764	8.42	TRNAE-CUC_14
5	68397421	68447421	8.4	GALNT10
5	68397421	68447421	8.4	SAP30L
21	42375947	42425947	8.39	LOC114110147
6	89263285	89313285	8.39	LOC114115236
5	109019485	109069485	8.38	C5H5orf30
5	109019485	109069485	8.38	LOC114114917
14	12514185	12564185	8.36	IRF8
14	12514185	12564185	8.36	LOC106991584
12	43186879	43236879	8.35	C12H1orf105
12	43186879	43236879	8.35	DNM3
12	43186879	43236879	8.35	PIGC
2	113485441	113535441	8.34	LOC101118164
2	113485441	113535441	8.34	LOC105608545
2	113485441	113535441	8.34	MTMR9
15	25071166	25121166	8.3	BCO2
12	6308291	6358291	8.3	KCNT2
15	25071166	25121166	8.3	PTS
23	24870129	24920129	8.28	FHOD3
25	7068205	7118205	8.26	IRF2BP2
25	7068205	7118205	8.26	LOC101111733
25	7068205	7118205	8.26	LOC114110878
2	127889931	127939931	8.22	ERCC3
2	127889931	127939931	8.22	MAP3K2
22	19232075	19282075	8.2	PDLIM1
11	49558835	49608835	8.17	HEATR6
11	49558835	49608835	8.17	LOC101113344
11	49558835	49608835	8.17	LOC114116917
3	50718358	50768358	8.16	LOC101110577
4	13162600	13212600	8.15	BET1
5	47936308	47986308	8.14	CDKL3
5	47936308	47986308	8.14	PPP2CA
16	20033289	20083289	8.11	LOC105602517
17	62218819	62268819	8.03	MLXIP
25	43340874	43390874	8.02	BMPR1A
25	43340874	43390874	8.02	LOC114110893
12	33629470	33679470	8.01	TRNAH-GUG_16
26	28048894	28098894	8	DUSP4
26	28048894	28098894	8	TNKS
10	36221102	36271102	7.99	C1QTNF9
10	36221102	36271102	7.99	SPATA13
3	132347734	132397734	7.97	LOC106990344
10	38122200	38172200	7.96	ZMYM2
13	48354955	48404955	7.95	DIP2C
13	48354955	48404955	7.95	LOC114117695
25	5114291	5164291	7.93	SIPA1L2
6	49593776	49643776	7.87	ANAPC4
6	49593776	49643776	7.87	LOC114115407
1	272139431	272189431	7.83	NMNAT3
4	60686239	60736239	7.77	FOXP2
3	138399912	138449912	7.73	LOC114114145
25	15134365	15184365	7.68	MRLN
25	15134365	15184365	7.68	SLC16A9
3	61922390	61972390	7.64	LOC101110577
3	61922390	61972390	7.64	POLR1A
1	249533024	249583024	7.63	GFM1
1	249533024	249583024	7.63	LOC114109670
1	249533024	249583024	7.63	LXN
1	249533024	249583024	7.63	RARRES1
7	75366834	75416834	7.62	PPM1A
5	13617668	13667668	7.6	C5H19orf38
5	13617668	13667668	7.6	CARM1
5	13617668	13667668	7.6	TMED1
19	38551325	38601325	7.56	ADAMTS9
19	38551325	38601325	7.56	LOC105603471
16	78050593	78100593	7.56	SLC9A3
9	31945432	31995432	7.52	LOC114116358
9	31945432	31995432	7.52	TBC1D31
9	31945432	31995432	7.52	TRNAM-CAU_7
15	38780619	38830619	7.48	LOC101122667
15	38780619	38830619	7.48	LOC114118603
23	450464	500464	7.48	PARD6G
15	38780619	38830619	7.48	SOX6
13	63071273	63121273	7.43	C13H20orf96
13	63071273	63121273	7.43	DEFB129
13	63071273	63121273	7.43	DEFB132
7	29489066	29539066	7.41	FMN1
2	261681634	261731634	7.39	CAMK2N1
5	71599160	71649160	7.36	LOC114114904
14	18418843	18468843	7.36	N4BP1
6	93415327	93465327	7.35	LOC114115324
2	190559465	190609465	7.32	NCKAP5
18	69749567	69799567	7.31	C18H14orf180
15	38880688	38930688	7.31	SOX6
18	69749567	69799567	7.31	TMEM179
13	19172596	19222596	7.29	PARD3
13	68927767	68977767	7.23	LOC114117655
13	68927767	68977767	7.23	MROH8
13	68927767	68977767	7.23	RPN2
26	23391408	23441408	7.2	TUSC3
12	79615117	79665117	7.18	ZBTB41
26	31053724	31103724	7.17	NRG1
10	86250020	86300020	7.16	PCCA
15	67500422	67550422	7.14	ELP4
2	216217463	216267463	7.12	C2H2orf69
3	70925630	70975630	7.12	LOC101110577
2	216217463	216267463	7.12	TYW5
7	16381132	16431132	7.11	CORO2B
3	66824154	66874154	7.11	EVA1A
3	66824154	66874154	7.11	LOC101110577
3	87981768	88031768	7.11	LOC101110577
8	29076763	29126763	7.07	LOC114116064
8	29076763	29126763	7.07	REV3L
1	113544480	113594480	7.05	LOC101119835
15	82060461	82110461	7.05	SLC35C1
2	199662303	199712303	7.04	GLI2
8	16369265	16419265	7.04	NKAIN2
2	255779794	255829794	7.02	KDF1
2	255779794	255829794	7.02	NR0B2
2	255779794	255829794	7.02	NUDC
24	19487925	19537925	7	DNAH3
15	2255434	2305434	7	GRIA4
24	19487925	19537925	7	TMEM159
3	97435170	97485170	6.97	LOC101110577
8	23923723	23973723	6.97	TSPYL1
3	97435170	97485170	6.97	TTC27
21	51041380	51091380	6.96	CD81
21	51041380	51091380	6.96	LOC105604146
21	51041380	51091380	6.96	LOC114110031
21	51041380	51091380	6.96	TSPAN32
3	99735998	99785998	6.95	LOC101110577
5	84306062	84356062	6.94	DHFR
5	84306062	84356062	6.94	MSH3
9	40753471	40803471	6.94	TOX
16	1712035	1762035	6.9	LOC105602434
16	1712035	1762035	6.9	SPDL1
7	54354115	54404115	6.89	TCF12
14	11913712	11963712	6.88	LOC114117859
13	48405010	48455010	6.85	DIP2C
13	48405010	48455010	6.85	LOC114117718
13	48405010	48455010	6.85	ZMYND11
24	10121497	10171497	6.84	SOCS1
14	50544181	50594181	6.81	LOC114117981
14	50544181	50594181	6.81	WDR87
22	42956271	43006271	6.8	RGS10
22	42956271	43006271	6.8	TIAL1
2	101381669	101431669	6.77	LOC780442
8	40033228	40083228	6.75	GRIK2
3	78278276	78328276	6.75	LOC101110577
11	17577282	17627282	6.75	NSF
3	78278276	78328276	6.75	TRNAC-GCA_76
11	17577282	17627282	6.75	WNT3
2	7152297	7202297	6.74	ASTN2
22	6619211	6669211	6.74	PCDH15
3	147053026	147103026	6.72	DHH
3	147053026	147103026	6.72	KMT2D
3	147053026	147103026	6.72	LMBR1L
3	147053026	147103026	6.72	RHEBL1
3	147053026	147103026	6.72	TRNAC-GCA_84
9	93851937	93901937	6.7	RUNX1T1
25	6867804	6917804	6.69	LOC101113195
25	6867804	6917804	6.69	TARBP1
24	10672463	10722463	6.69	TXNDC11
24	10672463	10722463	6.69	ZC3H7A
3	217128244	217178244	6.65	HEBP1
1	222475355	222525355	6.65	LAMP3
1	222475355	222525355	6.65	MCCC1
3	62272516	62322516	6.63	LOC101110577
19	14622636	14672636	6.62	LOC114109422
2	88177553	88227553	6.58	MPDZ
8	15268616	15318616	6.58	NKAIN2
1	204670308	204720308	6.57	CD86
3	55870212	55920212	6.56	LOC101110577
5	53789487	53839487	6.47	LOC101117583
15	20067716	20117716	6.47	LOC114108651
5	53789487	53839487	6.47	LOC114114883
8	11816579	11866579	6.47	LOC114116272
8	11816579	11866579	6.47	ME1
5	53789487	53839487	6.47	PFDN1
3	105037906	105087906	6.45	LOC101110577
24	34313929	34363929	6.44	BCL7B
24	34313929	34363929	6.44	MLXIPL
24	34313929	34363929	6.44	TBL2
24	10722551	10772551	6.44	ZC3H7A
4	127269358	127319358	6.43	INSIG1
4	127269358	127319358	6.43	LOC114114628
22	18831667	18881667	6.4	LOC114110317
6	20779606	20829606	6.38	SGMS2
1	132849952	132899952	6.36	LOC101103772
7	36843517	36893517	6.36	LOC114115991
4	18965487	19015487	6.36	NXPH1
7	36843517	36893517	6.36	RTF1
1	142202603	142252603	6.3	LOC101119544
1	142202603	142252603	6.3	LOC105614374
3	182065626	182115626	6.3	NR1H4
19	1907391	1957391	6.26	NEK10
19	1907391	1957391	6.26	SLC4A7
8	34179774	34229774	6.25	ATG5
2	219268414	219318414	6.25	NBEAL1
18	43420518	43470518	6.24	LOC105603181
22	8521151	8571151	6.24	PRKG1
11	10119925	10169925	6.24	RBFOX3
3	63172840	63222840	6.22	LOC101110577
23	40582782	40632782	6.22	LOC114110449
19	29690702	29740702	6.22	PDZRN3
3	63172840	63222840	6.22	TEX37
6	16177342	16227342	6.22	ZGRF1
2	148146245	148196245	6.19	ITGA6
3	144452090	144502090	6.16	BIN2
3	144452090	144502090	6.16	CELA1
3	144452090	144502090	6.16	SMAGP
2	54216967	54266967	6.16	ZCCHC7
17	15585475	15635475	6.14	FREM3
13	36591911	36641911	6.14	LOC101117350
18	68197855	68247855	6.13	CDC42BPB
5	12166880	12216880	6.12	LOC101111096
5	12166880	12216880	6.12	LOC101111632
5	12166880	12216880	6.12	LOC105615211
22	17830646	17880646	6.09	HELLS
2	230271844	230321844	6.09	LOC114113422
2	230271844	230321844	6.09	SPAG16
22	17830646	17880646	6.09	TBC1D12
24	39923769	39973769	6.08	MMD2
24	39923769	39973769	6.08	PAPOLB
24	39923769	39973769	6.08	RADIL
3	226581646	226631646	6.05	CCND2
3	226581646	226631646	6.05	LOC105608579
16	41558259	41608259	6.02	RAI14
1	284542947	284592947	6.01	BACE2
10	87350656	87400656	6.01	LOC101102891
17	71775653	71825653	6	LOC114108901
17	71775653	71825653	6	LOC114108902
17	71775653	71825653	6	PXN
17	71775653	71825653	6	SIRT4
13	81291476	81341476	5.99	SLC9A8
24	26650488	26700488	5.96	BOLA2B
24	26650488	26700488	5.96	CORO1A
24	26650488	26700488	5.96	LOC101114075
24	26650488	26700488	5.96	SGF29
24	26650488	26700488	5.96	SLX1A
24	25548555	25598555	5.94	GTF3C1
5	94911822	94961822	5.92	CETN3
15	52540106	52590106	5.91	LOC101109562
15	52540106	52590106	5.91	LOC114118273
15	52540106	52590106	5.91	TRNAI-AAU_4
5	51538264	51588264	5.9	HNRNPA0
7	26887491	26937491	5.9	LOC101118532
7	26887491	26937491	5.9	LOC114115832
22	24437384	24487384	5.88	LZTS2
22	24437384	24487384	5.88	MRPL43
22	24437384	24487384	5.88	PDZD7
22	24437384	24487384	5.88	SEMA4G
22	24437384	24487384	5.88	SFXN3
22	24437384	24487384	5.88	TWNK
25	10024127	10074127	5.87	RYR2
3	64873452	64923452	5.86	LOC101110577
2	31859999	31909999	5.85	ERCC6L2
4	27269617	27319617	5.85	MEOX2
2	32260123	32310123	5.82	LOC105607122
3	229882834	229932834	5.8	ATP6V1E1
3	229882834	229932834	5.8	BCL2L13
3	229882834	229932834	5.8	LOC101117325
3	229882834	229932834	5.8	TRNAE-UUC_41
3	206224320	206274320	5.79	TRNAK-UUU_3
1	234878870	234928870	5.78	PLD1
11	44704045	44754045	5.76	NF1
6	101019067	101069067	5.75	LOC101105754
6	101019067	101069067	5.75	STBD1
13	80240311	80290311	5.74	PREX1
3	8002986	8052986	5.72	LOC101110577
3	8002986	8052986	5.72	SPTAN1
3	8002986	8052986	5.72	WDR34
4	113962739	114012739	5.71	LOC101109961
4	113962739	114012739	5.71	LOC101110500
4	113962739	114012739	5.71	PRSS37
8	68700143	68750143	5.71	TRNAG-CCC_55
3	182965950	183015950	5.69	ARL1
3	182965950	183015950	5.69	SPIC
8	92614253	92664253	5.66	PRKN
21	2304582	2354582	5.65	LOC114110152
13	68677489	68727489	5.65	SAMHD1
13	68677489	68727489	5.65	SOGA1
13	68677489	68727489	5.65	TLDC2
13	68677489	68727489	5.65	TRNAE-UUC_72
1	132949980	132999980	5.63	LOC101104027
20	32642167	32692167	5.62	GPX5
20	32642167	32692167	5.62	GPX6
20	32642167	32692167	5.62	TRNAI-UAU_2
20	32642167	32692167	5.62	TRNAR-UCG_4
20	32642167	32692167	5.62	TRNAT-UGU_9
20	32642167	32692167	5.62	ZBED9
2	58568324	58618324	5.61	TRNAE-CUC_12
2	227921111	227971111	5.59	LOC101103044
3	79628762	79678762	5.58	LOC101110577
3	79628762	79678762	5.58	NRXN1
15	24120510	24170510	5.58	POU2AF1
24	30657516	30707516	5.54	AUTS2
1	286593528	286643528	5.52	CRYAA
8	81807877	81857877	5.52	PLEKHG1
1	286593528	286643528	5.52	U2AF1
2	230471906	230521906	5.5	LOC114113421
11	43753107	43803107	5.5	LOC114117030
2	230471906	230521906	5.5	SPAG16
1	10515278	10565278	5.49	LOC114111011
1	114094636	114144636	5.48	FCRL5
18	31257098	31307098	5.48	LOC114109025
13	39044631	39094631	5.48	LOC114117572
13	39044631	39094631	5.48	LOC114117573
18	31257098	31307098	5.48	MAN2C1
18	31257098	31307098	5.48	NEIL1
18	31257098	31307098	5.48	SIN3A
20	26484266	26534266	5.47	TRAM2
17	66371789	66421789	5.46	KSR2
18	7130479	7180479	5.45	LRRC28
3	50668340	50718340	5.42	LOC101110577
8	37231575	37281575	5.41	LOC101106498
8	37231575	37281575	5.41	LOC114116078
2	147596074	147646074	5.39	LOC114113313
2	147596074	147646074	5.39	RAPGEF4
4	83697685	83747685	5.38	ADCY1
4	83697685	83747685	5.38	IGFBP1
4	83697685	83747685	5.38	IGFBP3
3	65873812	65923812	5.38	LOC101110577
7	54604267	54654267	5.38	TCF12
8	8414572	8464572	5.37	BCKDHB
23	40332580	40382580	5.36	ENOSF1
23	40332580	40382580	5.36	TYMS
23	40332580	40382580	5.36	YES1
23	56045234	56095234	5.34	MEX3C
12	71608911	71658911	5.33	HMCN1
3	15955848	16005848	5.33	LOC101110577
18	23348372	23398372	5.31	ANKRD34C
18	23348372	23398372	5.31	TMED3
13	50156953	50206953	5.28	CRLS1
13	50156953	50206953	5.28	MCM8
1	272189446	272239446	5.28	RBP1
11	8117949	8167949	5.27	LOC114116826
11	8117949	8167949	5.27	LOC114116949
1	100240709	100290709	5.27	SPAG17
11	8117949	8167949	5.27	ST6GALNAC1
1	100240709	100290709	5.27	WDR3
8	35230394	35280394	5.26	LOC105611049
8	35230394	35280394	5.26	LOC114116071
23	45286570	45336570	5.26	LRRC30
8	35230394	35280394	5.26	PREP
23	43935482	43985482	5.26	ZBTB14
15	17916232	17966232	5.25	GUCY1A2
18	70650561	70700561	5.25	LOC101108781
18	70650561	70700561	5.25	LOC101113211
16	22586251	22636251	5.24	TRNAC-GCA_234
23	37079961	37129961	5.23	OSBPL1A
3	219779198	219829198	5.22	LOC105613001
3	219779198	219829198	5.22	LOC105614844
3	219779198	219829198	5.22	LOC114108682
6	50644293	50694293	5.22	SEL1L3
3	4051564	4101564	5.21	GFI1B
3	4051564	4101564	5.21	GTF3C5
3	4051564	4101564	5.21	LOC101110577
3	193219640	193269640	5.21	PVALB
3	193219640	193269640	5.21	TRNAE-UUC_37
3	143951910	144001910	5.2	ACVRL1
3	143951910	144001910	5.2	ANKRD33
3	96484828	96534828	5.19	LOC101110577
3	44216018	44266018	5.17	LOC101110577
9	18032733	18082733	5.17	LOC114116450
13	26230422	26280422	5.15	KIAA1217
1	258535576	258585576	5.15	SIAH2
2	50415783	50465783	5.14	ERP44
2	50415783	50465783	5.14	INVS
1	122296961	122346961	5.14	LOC105613604
1	122296961	122346961	5.14	NUF2
7	60157628	60207628	5.13	LEO1
7	60157628	60207628	5.13	MAPK6
24	10822727	10872727	5.12	GSPT1
4	101406494	101456494	5.12	IMPDH1
4	101406494	101456494	5.12	LOC114114542
23	29573916	29623916	5.11	MEP1B
2	13554293	13604293	5.09	C2H9orf152
5	53489324	53539324	5.07	NRG2
2	216867666	216917666	5.06	AOX1
3	19807234	19857234	5.04	GRHL1
3	19807234	19857234	5.04	LOC101110577
13	45101347	45151347	5.03	LOC101109111
3	38614002	38664002	5.03	LOC101110577
13	77637425	77687425	5.03	LOC101113516
13	77637425	77687425	5.03	LOC101113780
3	38614002	38664002	5.03	LOC105613145
13	45101347	45151347	5.03	LOC106990122
3	38614002	38664002	5.03	YPEL5
16	9020514	9070514	5.02	FCHO2
1	190216211	190266211	5.01	IFT57
14	65005588	65055588	5.01	LOC101111046
2	62169446	62219446	5.01	PSAT1
11	28638195	28688195	5.01	RAI1
11	28638195	28688195	5.01	SREBF1
11	28638195	28688195	5.01	TOM1L2
14	65005588	65055588	5.01	ZNF331
4	28720339	28770339	5	AGR2
19	44959008	45009008	5	HTD2
19	44959008	45009008	5	LOC105603500
19	44959008	45009008	5	PXK
19	44959008	45009008	5	RPP14
4	28720339	28770339	5	TSPAN13
4	121016248	121066248	4.99	CNTNAP2
1	266187745	266237745	4.98	LOC114110990
13	18071375	18121375	4.97	ABI1
2	96630188	96680188	4.97	LOC101103376
2	96630188	96680188	4.97	LOC101103623
2	96630188	96680188	4.97	LOC114112818
2	96630188	96680188	4.97	LOC114112819
2	96630188	96680188	4.97	LOC114113084
13	18071375	18121375	4.97	PDSS1
1	40773854	40823854	4.96	ALG6
19	40603786	40653786	4.96	CADPS
1	40773854	40823854	4.96	ITGB3BP
4	55033427	55083427	4.96	LAMB1
4	55033427	55083427	4.96	LOC114114433
4	55033427	55083427	4.96	LOC114114514
1	40773854	40823854	4.96	LOC114115268
1	145903652	145953652	4.96	NCAM2
25	31517186	31567186	4.94	ADK
21	26848293	26898293	4.92	LOC101120204
21	26848293	26898293	4.92	LOC101120613
21	26848293	26898293	4.92	LOC105601867
21	26848293	26898293	4.92	LOC105604171
5	28925982	28975982	4.92	LOC105611873
13	46152513	46202513	4.9	KLF6
3	235834976	235884976	4.9	SHISAL1
1	58278816	58328816	4.9	USP33
3	63873092	63923092	4.89	IL1F10
3	63873092	63923092	4.89	IL1RN
3	63873092	63923092	4.89	LOC101110577
18	58737418	58787418	4.89	PRIMA1
1	96689703	96739703	4.88	TRIM33
11	7116962	7166962	4.87	GRB2
21	28250791	28300791	4.87	LOC114110040
21	28250791	28300791	4.87	LOC114110115
11	7116962	7166962	4.87	LOC114117029
6	44691365	44741365	4.87	SLIT2
15	46886208	46936208	4.87	ST5
8	74303449	74353449	4.85	AIG1
19	52968611	53018611	4.85	ARIH2
19	52968611	53018611	4.85	ARIH2OS
19	52968611	53018611	4.85	P4HTM
21	46934065	46984065	4.84	ANKRD13D
21	46934065	46984065	4.84	GRK2
21	46934065	46984065	4.84	KDM2A
12	6508447	6558447	4.84	LOC101116496
12	74861432	74911432	4.84	LOC105616575
21	46934065	46984065	4.84	SSH3
8	91463574	91513574	4.83	AGPAT4
8	91463574	91513574	4.83	MAP3K4
3	182915932	182965932	4.82	ARL1
3	182915932	182965932	4.82	UTP20
1	17867362	17917362	4.81	ERMAP
1	17867362	17917362	4.81	SVBP
1	17867362	17917362	4.81	TMEM269
1	17867362	17917362	4.81	ZNF691
12	65604256	65654256	4.8	CEP350
3	25409250	25459250	4.8	LOC101110577
3	25409250	25459250	4.8	MYCN
3	60571904	60621904	4.79	DNAH6
3	60571904	60621904	4.79	LOC101110577
16	17530386	17580386	4.79	LOC106991659
9	58970099	59020099	4.78	LOC114116518
10	95855572	95905572	4.78	LOC114116706
10	95855572	95905572	4.78	TEX29
5	47285954	47335954	4.77	FSTL4
9	101458881	101508881	4.77	LOC114116517
3	30010906	30060906	4.76	LOC101110577
3	30010906	30060906	4.76	LOC114114146
15	15814783	15864783	4.75	CEP57
15	15814783	15864783	4.75	MTMR2
22	54668216	54718216	4.75	PWWP2B
9	5471267	5521267	4.74	ADGRB3
2	265332772	265382772	4.72	CPLANE2
2	265332772	265382772	4.72	FBXO42
18	12736664	12786664	4.72	MCTP2
7	63959929	64009929	4.72	MYEF2
7	63959929	64009929	4.72	SLC24A5
8	37631811	37681811	4.69	LOC114116085
2	264482507	264532507	4.68	ARHGEF10L
20	11515060	11565060	4.66	SLC26A8
20	11515060	11565060	4.66	SRPK1
13	69528433	69578433	4.65	CTNNBL1
13	81441643	81491643	4.6	LOC114117524
13	81441643	81491643	4.6	SNAI1
13	81441643	81491643	4.6	TRNAS-GCU_5
2	82375744	82425744	4.59	PTPRD
13	22976814	23026814	4.58	NEBL
3	62672660	62722660	4.57	CD8B
3	62672660	62722660	4.57	LOC101110577
6	44991513	45041513	4.56	KCNIP4
4	22967477	23017477	4.56	TMEM106B
4	22967477	23017477	4.56	VWDE
6	18028253	18078253	4.55	ENPEP
11	32892392	32942392	4.53	DNAH9
8	21672394	21722394	4.51	CEP85L
8	21672394	21722394	4.51	LOC106991309
2	35811230	35861230	4.5	AGTPBP1
6	103470272	103520272	4.5	LOC114115473
9	98406094	98456094	4.5	WWP1
9	53815394	53865394	4.49	LOC114116507
9	53815394	53865394	4.49	SBSPON
9	53815394	53865394	4.49	TERF1
3	126295556	126345556	4.48	METTL25
5	13517613	13567613	4.47	DNM2
18	20745501	20795501	4.47	LOC114109126
5	13517613	13567613	4.47	QTRT1
11	30540071	30590071	4.46	PMP22
10	29967487	30017487	4.46	RFC3
15	9260264	9310264	4.44	CNTN5
13	30334973	30384973	4.44	FAM107B
1	40923897	40973897	4.43	EFCAB7
1	40923897	40973897	4.43	PGM1
3	194019928	194069928	4.42	LOC101103965
8	12817169	12867169	4.42	RSPO3
6	6372520	6422520	4.38	LOC114115259
6	6372520	6422520	4.38	LOC114115260
6	6372520	6422520	4.38	LOC114115384
25	36727625	36777625	4.38	MAT1A
25	36727625	36777625	4.38	MBLA
25	36727625	36777625	4.38	SFTPA1
25	36727625	36777625	4.38	SFTPD
13	44400570	44450570	4.37	ANKRD16
13	5307221	5357221	4.37	BTBD3
13	44400570	44450570	4.37	GDI2
13	44400570	44450570	4.37	LOC101105348
13	44400570	44450570	4.37	TASOR2
3	228432312	228482312	4.36	WNK1
1	267488113	267538113	4.35	DIPK2A
3	25809394	25859394	4.35	LOC101110577
21	12472691	12522691	4.35	LOC114110160
1	267488113	267538113	4.35	LOC114111082
3	4001546	4051546	4.34	CEL
22	8170794	8220794	4.34	DKK1
3	4001546	4051546	4.34	GTF3C5
3	4001546	4051546	4.34	LOC101110577
13	76035648	76085648	4.34	PKIG
3	4001546	4051546	4.34	RALGDS
13	76035648	76085648	4.34	SERINC3
22	8170794	8220794	4.34	TRNAW-CCA_138
13	76035648	76085648	4.34	TTPAL
21	2855563	2905563	4.33	ITGA8
21	2855563	2905563	4.33	LOC114110152
1	217273881	217323881	4.31	LPP
6	40989545	41039545	4.3	HERC5
6	40989545	41039545	4.3	PIGY
6	40989545	41039545	4.3	PYURF
17	61918605	61968605	4.3	RSRC2
17	61918605	61968605	4.3	ZCCHC8
2	177705459	177755459	4.29	ARHGAP15
16	26440722	26490722	4.29	ARL15
11	20329998	20379998	4.29	CNTNAP1
11	20329998	20379998	4.29	EZH1
1	213922931	213972931	4.29	LOC105602566
11	20329998	20379998	4.29	RAMP2
11	20329998	20379998	4.29	VPS25
11	20329998	20379998	4.29	WNK4
1	76433962	76483962	4.28	LOC101108787
1	118245813	118295813	4.28	VANGL2
15	18166405	18216405	4.27	GUCY1A2
2	55367326	55417326	4.27	LOC101107001
2	55367326	55417326	4.27	LOC101119025
2	55367326	55417326	4.27	LOC105611721
2	55367326	55417326	4.27	LOC114113069
20	20176172	20226172	4.27	SUPT3H
2	55367326	55417326	4.27	TMEM8B
6	123229990	123279990	4.26	PROM1
16	52470919	52520919	4.24	TRNAF-GAA_18
7	12929043	12979043	4.23	CLPX
7	12929043	12979043	4.23	PDCD7
1	225526220	225576220	4.21	LOC114109402
5	51188074	51238074	4.21	SPOCK1
11	35845305	35895305	4.2	CHD3
11	35845305	35895305	4.2	KDM6B
11	35845305	35895305	4.2	LOC101105010
11	35845305	35895305	4.2	LOC114116878
16	72994728	73044728	4.2	MED10
11	35845305	35895305	4.2	NAA38
11	35845305	35895305	4.2	TMEM88
4	53932880	53982880	4.19	PIK3CG
3	74726998	74776998	4.18	ACYP2
5	25874325	25924325	4.18	ALDH7A1
3	74726998	74776998	4.18	LOC101110577
10	68089522	68139522	4.18	LOC101117224
5	25874325	25924325	4.18	PHAX
18	38865493	38915493	4.18	PRKD1
5	25874325	25924325	4.18	TEX43
3	48617602	48667602	4.17	LOC101110577
3	48617602	48667602	4.17	USP34
3	150904412	150954412	4.16	ARID2
2	142444468	142494468	4.16	OSBPL6
4	43427654	43477654	4.14	CACNA2D1
1	207321060	207371060	4.13	ITGB5
1	114994891	115044891	4.13	LOC105605944
5	108969457	109019457	4.13	PPIP5K2
13	48905565	48955565	4.13	SLC23A2
21	38418900	38468900	4.12	CD5
23	14161505	14211505	4.11	LOC101104287
23	14161505	14211505	4.11	LOC101104705
8	28026143	28076143	4.11	LOC105615954
21	6712432	6762432	4.11	LOC114110159
2	115936205	115986205	4.1	LOC101113735
1	277240877	277290877	4.1	LOC105604319
2	115936205	115986205	4.1	LOC114113034
16	37403440	37453440	4.09	OSMR
16	37403440	37453440	4.09	RICTOR
17	66071574	66121574	4.06	LOC114108821
17	66071574	66121574	4.06	TRNAK-UUU_20
17	66071574	66121574	4.06	VSIG10
11	32842343	32892343	4.02	DNAH9
18	25000195	25050195	4.02	IL16
1	194267360	194317360	4.02	PHLDB2
18	25000195	25050195	4.02	STARD5
18	25000195	25050195	4.02	TMC3
3	35462868	35512868	4.01	CENPA
3	35462868	35512868	4.01	DPYSL5
8	77305220	77355220	4.01	GRM1
20	14819299	14869299	4.01	KIF6
3	35462868	35512868	4.01	LOC101110577
12	47790448	47840448	4.01	LOC101118767
12	47790448	47840448	4.01	LOC114108606
8	35180365	35230365	4	PREP
21	27399274	27449274	3.99	LOC101105866
21	27399274	27449274	3.99	VWA5A
18	30306049	30356049	3.98	PEAK1
20	5957930	6007930	3.97	BMP5
2	45064114	45114114	3.97	PEBP4
15	44884828	44934828	3.95	EIF4G2
4	55233527	55283527	3.95	LOC101106520
15	44884828	44934828	3.95	LOC114118590
12	47940564	47990564	3.95	SLC2A5
3	193719820	193769820	3.94	CYTH4
3	18106622	18156622	3.94	LOC101110577
8	67449405	67499405	3.94	LOC114116101
8	67449405	67499405	3.94	PDE7B
2	79574871	79624871	3.93	KIAA2026
14	65105667	65155667	3.93	LOC101111573
14	65105667	65155667	3.93	LOC101111827
14	65105667	65155667	3.93	LOC101112084
2	79574871	79624871	3.93	MLANA
6	128582622	128632622	3.92	C6H4orf48
6	128582622	128632622	3.92	LOC114115363
6	128582622	128632622	3.92	NAT8L
6	128582622	128632622	3.92	POLN
1	44574932	44624932	3.92	SGIP1
1	44574932	44624932	3.92	TCTEX1D1
24	12926417	12976417	3.92	TRNAC-GCA_267
3	232183662	232233662	3.91	FAM83F
2	23357348	23407348	3.91	PLPPR1
8	65398195	65448195	3.91	TBPL1
3	232183662	232233662	3.91	TNRC6B
1	196668040	196718040	3.91	ZBTB20
15	18516646	18566646	3.88	ALKBH8
14	58800694	58850694	3.88	FGF21
14	58800694	58850694	3.88	FUT1
14	58800694	58850694	3.88	IZUMO1
14	58800694	58850694	3.88	MAMSTR
14	58800694	58850694	3.88	RASIP1
7	45848968	45898968	3.87	GNG2
18	29104723	29154723	3.85	FBXO22
18	29104723	29154723	3.85	UBE2Q2
4	109810674	109860674	3.84	PTN
25	33671502	33721502	3.83	KCNMA1
11	18328023	18378023	3.82	DCAKD
21	45631746	45681746	3.82	KAT5
18	70600506	70650506	3.82	LOC101108522
18	70600506	70650506	3.82	LOC101108781
21	45631746	45681746	3.82	RELA
21	45631746	45681746	3.82	RNASEH2C
8	83658969	83708969	3.82	SYNE1
11	53362588	53412588	3.8	DHX40
14	68007956	68057956	3.8	LOC100192427
26	20737141	20787141	3.8	LOC101118415
26	20737141	20787141	3.8	PCM1
5	47986335	48036335	3.78	CDKL3
5	47986335	48036335	3.78	CDKN2AIPNL
2	89978114	90028114	3.78	FREM1
5	47986335	48036335	3.78	UBE2B
23	500504	550504	3.77	PARD6G
11	52661897	52711897	3.76	BRIP1
11	36896342	36946342	3.76	CAMTA2
11	36896342	36946342	3.76	ENO3
11	36896342	36946342	3.76	GP1BA
11	36896342	36946342	3.76	INCA1
1	222425341	222475341	3.76	LAMP3
11	36896342	36946342	3.76	LOC105607816
1	222425341	222475341	3.76	MCF2L2
11	36896342	36946342	3.76	PFN1
7	80319831	80369831	3.76	PLEKHG3
11	36896342	36946342	3.76	RNF167
11	36896342	36946342	3.76	SLC25A11
11	36896342	36946342	3.76	SPAG7
7	80319831	80369831	3.76	SPTB
2	234973309	235023309	3.75	CXCR2
3	180765158	180815158	3.75	LOC101109273
15	60145350	60195350	3.75	LOC101110537
2	234973309	235023309	3.75	RUFY4
11	5165036	5215036	3.75	SSTR2
21	27799988	27849988	3.74	LOC114110098
6	84861120	84911120	3.73	ADGRL3
25	43390974	43440974	3.73	ADIRF
25	43390974	43440974	3.73	BMPR1A
25	43390974	43440974	3.73	FAM25A
25	43390974	43440974	3.73	MMRN2
25	43390974	43440974	3.73	SNCG
3	142701460	142751460	3.72	AAAS
3	142701460	142751460	3.72	C3H12orf10
25	27108354	27158354	3.72	COL13A1
3	142701460	142751460	3.72	ESPL1
23	53042816	53092816	3.72	LOC114110459
3	142701460	142751460	3.72	PFDN5
3	142701460	142751460	3.72	SP7
4	116514008	116564008	3.71	ARHGEF5
23	12360054	12410054	3.7	CDH7
15	48037001	48087001	3.7	LOC101105525
15	48037001	48087001	3.7	LOC101105776
15	48037001	48087001	3.7	LOC101106032
3	92083244	92133244	3.7	LOC101110577
2	144144998	144194998	3.69	LOC105609047
3	29710798	29760798	3.68	LOC101110577
19	37199705	37249705	3.68	LOC114109433
19	37199705	37249705	3.68	MAGI1
25	46046294	46096294	3.68	ZFAND4
4	72742236	72792236	3.68	ZNRF2
15	33476962	33526962	3.67	TRIM29
15	30124650	30174650	3.66	APOA5
15	30124650	30174650	3.66	BUD13
10	37321738	37371738	3.66	FGF9
4	111411470	111461470	3.66	KIAA1549
1	31371189	31421189	3.66	LOC114111224
5	42283237	42333237	3.66	LOC114114947
11	40199601	40249601	3.66	SMG6
11	40199601	40249601	3.66	TRNAG-UCC_33
15	30124650	30174650	3.66	ZPR1
10	87750887	87800887	3.65	LOC101102891
1	242681082	242731082	3.65	LOC101116449
15	37279584	37329584	3.65	SAAL1
12	42186103	42236103	3.64	FMO4
1	207671159	207721159	3.64	SLC12A8
3	91883172	91933172	3.63	CDC42EP3
13	48304899	48354899	3.63	DIP2C
3	91883172	91933172	3.63	LOC101110577
15	19967647	20017647	3.63	LOC114118385
9	60871835	60921835	3.63	STMN2
21	27699809	27749809	3.62	LOC101102942
21	27699809	27749809	3.62	LOC101103194
21	27699809	27749809	3.62	LOC101110550
3	72926350	72976350	3.62	LOC101110577
21	27699809	27749809	3.62	LOC105604042
12	45688818	45738818	3.62	LOC105606453
2	119387281	119437281	3.62	LOC114113423
24	28303387	28353387	3.61	AHSP
24	28303387	28353387	3.61	C24H16orf58
24	28303387	28353387	3.61	LOC101107252
14	27726184	27776184	3.61	PRSS54
15	41332378	41382378	3.61	RRAS2
24	28303387	28353387	3.61	SEPT14
9	22937209	22987209	3.61	SLA
17	65971503	66021503	3.61	TAOK3
9	22937209	22987209	3.61	TG
14	27726184	27776184	3.61	TRNAW-CCA_102
19	7764413	7814413	3.59	CNOT10
19	7764413	7814413	3.59	TRIM71
5	51988509	52038509	3.58	CDC23
5	51988509	52038509	3.58	GFRA3
4	5708893	5758893	3.58	LOC101106517
1	270789049	270839049	3.58	LOC101107920
5	51988509	52038509	3.58	LOC114115099
4	22917452	22967452	3.58	TMEM106B
6	62650197	62700197	3.57	PGM2
9	17732459	17782459	3.57	TRAPPC9
13	39294909	39344909	3.55	DSTN
13	39294909	39344909	3.55	LOC105613245
17	13834223	13884223	3.54	C17H4orf51
1	67531438	67581438	3.54	COL24A1
11	26486071	26536071	3.54	KAT7
15	51839623	51889623	3.54	LOC101104931
3	30611122	30661122	3.54	LOC101110577
11	26486071	26536071	3.54	TAC4
17	13834223	13884223	3.54	ZNF827
15	61296144	61346144	3.52	BBOX1
1	300647512	300697512	3.52	LOC106990580
18	18743292	18793292	3.52	LOC114109285
18	18743292	18793292	3.52	TRNAG-CCC_108
19	17826477	17876477	3.51	CIDEC
19	17826477	17876477	3.51	CRELD1
19	17826477	17876477	3.51	IL17RC
19	17826477	17876477	3.51	IL17RE
19	17826477	17876477	3.51	JAGN1
3	65673740	65723740	3.51	LOC101110577
19	17826477	17876477	3.51	LOC106991765
19	17826477	17876477	3.51	RPUSD3
1	125047740	125097740	3.5	LOC114111020
10	35120465	35170465	3.5	LOC114116732
3	214777398	214827398	3.5	RERG
6	75706618	75756618	3.5	SCFD2
1	258485561	258535561	3.49	MINDY4B
6	64701206	64751206	3.49	N4BP2
23	64201802	64251802	3.49	SEC11C
5	64945546	64995546	3.48	ZNF300
13	81141310	81191310	3.47	B4GALT5
19	45259368	45309368	3.47	FLNB
9	87245908	87295908	3.47	LAPTM4B
17	65220966	65270966	3.47	SRRM4
24	10472112	10522112	3.46	LITAF
2	182306893	182356893	3.46	LRP1B
20	12466280	12516280	3.45	C20H6orf89
10	88201147	88251147	3.45	FGF14
20	12466280	12516280	3.45	MTCH1
20	12466280	12516280	3.45	PI16
6	51544736	51594736	3.45	TBC1D19
2	70672096	70722096	3.45	TRPM3
3	224831016	224881016	3.44	CD9
21	2404760	2454760	3.44	LOC114110152
21	2404760	2454760	3.44	LOC114110186
22	10022682	10072682	3.43	ASAH2
16	26090316	26140316	3.42	ARL15
16	63884159	63934159	3.42	OTULINL
2	187708577	187758577	3.42	R3HDM1
8	22672985	22722985	3.41	DCBLD1
15	17966267	18016267	3.41	GUCY1A2
4	90401019	90451019	3.41	LOC101123113
4	90401019	90451019	3.41	LOC101123370
25	22799722	22849722	3.41	LOC114110898
15	15864818	15914818	3.39	CEP57
1	281342040	281392040	3.39	CPNE4
16	68489501	68539501	3.39	DAP
15	15864818	15914818	3.39	FAM76B
3	88431930	88481930	3.39	LOC101110577
4	75393555	75443555	3.38	HIBADH
2	143444780	143494780	3.38	HNRNPA3
2	143444780	143494780	3.38	LOC114113129
2	143444780	143494780	3.38	NFE2L2
1	97239859	97289859	3.38	TRNAC-ACA_8
1	97239859	97289859	3.38	TSPAN2
26	40268535	40318535	3.36	KAT6A
14	65155706	65205706	3.36	LOC101112084
26	40268535	40318535	3.36	LOC114111098
14	65155706	65205706	3.36	NLRP12
12	74210928	74260928	3.36	PTPN14
5	42733482	42783482	3.35	LOC101122191
5	42733482	42783482	3.35	LOC101122438
5	42733482	42783482	3.35	LOC101122694
5	42733482	42783482	3.35	LOC101122949
2	58368261	58418261	3.35	LOC114112973
1	189616041	189666041	3.34	BBX
2	165201561	165251561	3.34	LOC114113184
9	63424164	63474164	3.34	LOC114116378
9	63424164	63474164	3.34	LOC114116488
16	21735264	21785264	3.34	RAB3C
11	14424171	14474171	3.34	TEX2
9	63424164	63474164	3.34	TNFRSF11B
2	165201561	165251561	3.34	TRNAA-CGC
2	165201561	165251561	3.34	TRNAG-GCC_15
2	146495731	146545731	3.33	OLA1
15	83261289	83311289	3.32	C15H11orf49
4	126719084	126769084	3.32	DPP6
2	219368445	219418445	3.32	LOC101104050
14	53096194	53146194	3.32	LOC114117988
14	53096194	53146194	3.32	MAP3K10
2	219368445	219418445	3.32	NBEAL1
11	32141651	32191651	3.31	ARHGAP44
19	31242562	31292562	3.31	EIF4E3
11	32141651	32191651	3.31	LOC105611252
11	32141651	32191651	3.31	LOC105611253
11	32141651	32191651	3.31	LOC106991415
2	217417837	217467837	3.3	LOC101106662
19	38351085	38401085	3.3	LOC105603471
2	129390399	129440399	3.29	ANKAR
2	129390399	129440399	3.29	ASDURF
2	129390399	129440399	3.29	ASNSD1
3	41665100	41715100	3.29	LOC101110577
3	41665100	41715100	3.29	PLEK
1	181763816	181813816	3.28	IMPG2
25	7018105	7068105	3.28	IRF2BP2
1	181763816	181813816	3.28	LOC101105553
25	7018105	7068105	3.28	LOC101111733
25	7018105	7068105	3.28	LOC105604914
8	35380483	35430483	3.28	LOC114116071
1	263837078	263887078	3.28	PLSCR5
8	35380483	35430483	3.28	POPDC3
1	181763816	181813816	3.28	SENP7
6	85361366	85411366	3.26	ADGRL3
3	14655380	14705380	3.26	DAB2IP
3	14655380	14705380	3.26	LOC101110577
14	41186801	41236801	3.26	LOC105606379
3	14655380	14705380	3.26	LOC114113886
14	41186801	41236801	3.26	LOC114117966
14	41186801	41236801	3.26	ZFHX3
1	45225116	45275116	3.25	IL12RB2
1	45225116	45275116	3.25	SERBP1
3	195370414	195420414	3.24	DNM1L
2	258130527	258180527	3.24	GRHL3
2	79824949	79874949	3.24	IL33
5	46035275	46085275	3.24	LOC101119721
2	258130527	258180527	3.24	LOC114113250
5	46035275	46085275	3.24	LOC114114875
5	46035275	46085275	3.24	MBD3
5	46035275	46085275	3.24	MEX3D
5	46035275	46085275	3.24	PLK5
5	46035275	46085275	3.24	TCF3
3	195370414	195420414	3.24	YARS2
4	33922927	33972927	3.23	DNAH11
20	21527907	21577907	3.23	LOC101120701
1	273089701	273139701	3.23	PIK3CB
20	21527907	21577907	3.23	SLC25A27
20	21527907	21577907	3.23	TDRD6
9	81090289	81140289	3.22	DCSTAMP
3	88832074	88882074	3.21	LOC101110577
19	1857331	1907331	3.21	NEK10
9	81290472	81340472	3.21	RIMS2
7	51152177	51202177	3.2	ANXA2
4	126669059	126719059	3.2	DPP6
16	9270804	9320804	3.2	LOC105602476
3	161808336	161858336	3.2	LOC114114241
16	9270804	9320804	3.2	LOC114118777
10	28466619	28516619	3.2	MAB21L1
10	28466619	28516619	3.2	NBEA
16	9270804	9320804	3.2	TNPO1
7	40645818	40695818	3.19	LOC101121099
14	45340077	45390077	3.19	LOC114117886
24	36617970	36667970	3.18	AGFG2
24	36617970	36667970	3.18	FBXO24
24	36617970	36667970	3.18	LOC101121655
24	36617970	36667970	3.18	LOC105610151
24	36617970	36667970	3.18	LRCH4
24	36617970	36667970	3.18	MOSPD3
24	36617970	36667970	3.18	PCOLCE
24	36617970	36667970	3.18	SAP25
23	54043622	54093622	3.18	SMAD7
24	36617970	36667970	3.18	TFR2
19	26036320	26086320	3.17	LOC101112602
8	15668852	15718852	3.17	NKAIN2
10	33519540	33569540	3.16	FLT1
8	35630630	35680630	3.16	LIN28B
3	51968808	52018808	3.16	LOC101110577
4	116914207	116964207	3.16	LOC101120521
4	116914207	116964207	3.16	LOC101120776
4	116914207	116964207	3.16	LOC101121037
4	116914207	116964207	3.16	LOC101121290
4	116914207	116964207	3.16	LOC101121800
3	174062746	174112746	3.16	LRP1
1	258585590	258635590	3.16	SIAH2
4	116914207	116964207	3.16	TPK1
20	53068374	53118374	3.13	CDYL
4	37474693	37524693	3.13	DMTF1
20	11565124	11615124	3.13	SLC26A8
4	37474693	37524693	3.13	TMEM243
10	22613236	22663236	3.12	DLEU7
1	38973344	39023344	3.12	LOC101106044
6	29583936	29633936	3.12	LOC105605903
2	12704028	12754028	3.12	LOC114112928
2	12704028	12754028	3.12	LPAR1
15	38680550	38730550	3.12	SOX6
2	12704028	12754028	3.12	TRNAS-GGA_25
7	62459021	62509021	3.11	DTWD1
7	62459021	62509021	3.11	FAM227B
20	30539469	30589469	3.11	LOC101108171
3	55169960	55219960	3.11	LOC101110577
16	77249663	77299663	3.1	IRX4
12	43286957	43336957	3.1	SUCO
19	39402345	39452345	3.09	ATXN7
19	39402345	39452345	3.09	C19H3orf49
5	25524135	25574135	3.09	C5H5orf63
1	74083295	74133295	3.09	EVI5
14	48492563	48542563	3.09	HPN
3	18556784	18606784	3.09	LOC101110577
5	25524135	25574135	3.09	LOC106991187
1	74083295	74133295	3.09	LOC114111229
5	25524135	25574135	3.09	MARCH3
5	99964566	100014566	3.09	MCTP1
14	48492563	48542563	3.09	SCN1B
19	39402345	39452345	3.09	THOC7
4	64338055	64388055	3.08	IMMP2L
26	38916361	38966361	3.08	ZMAT4
3	48767656	48817656	3.07	AHSA2P
3	48767656	48817656	3.07	LOC101110577
8	35280424	35330424	3.07	LOC105611049
8	35280424	35330424	3.07	LOC114116071
8	35280424	35330424	3.07	PREP
8	83608940	83658940	3.07	SYNE1
3	48767656	48817656	3.07	USP34
5	39181553	39231553	3.06	DBN1
5	39181553	39231553	3.06	GRK6
5	39181553	39231553	3.06	PDLIM7
5	39181553	39231553	3.06	PRR7
17	75478300	75528300	3.05	CRYBA4
17	75478300	75528300	3.05	CRYBB1
9	63023799	63073799	3.05	LOC114116464
17	75478300	75528300	3.05	TPST2
4	57084447	57134447	3.03	CFTR
21	5760737	5810737	3.03	CHORDC1
3	198771638	198821638	3.03	FAR2
21	5760737	5810737	3.03	LOC106991818
13	72231430	72281430	3.03	MAFB
1	181363702	181413702	3.02	ABI3BP
11	25835430	25885430	3.02	B4GALNT2
6	42140111	42190111	3.02	LCORL
4	23067527	23117527	3.02	LOC101123112
11	25835430	25885430	3.02	LOC114117068
6	42140111	42190111	3.02	NCAPG
4	23067527	23117527	3.02	VWDE
2	156498849	156548849	3.01	COBLL1
3	83780256	83830256	3.01	LOC101110577
3	83780256	83830256	3.01	PRKCE
3	85780976	85830976	3	DYNC2LI1
2	114535769	114585769	3	GLRA3
14	55398010	55448010	3	LOC101107814
14	55398010	55448010	3	LOC101108075
3	85780976	85830976	3	LOC101110577
14	55398010	55448010	3	LOC114117824
14	55398010	55448010	3	PLAUR
3	85780976	85830976	3	PLEKHH2
14	55398010	55448010	3	SMG9
26	2708163	2758163	2.99	CSMD1
1	236629367	236679367	2.99	LRRC31
1	236629367	236679367	2.99	LRRC34
1	236629367	236679367	2.99	LRRIQ4
6	65051378	65101378	2.99	RBM47
1	236629367	236679367	2.99	TRNAG-CCC_18
1	236629367	236679367	2.99	TRNAY-GUA_3
11	44403749	44453749	2.98	LOC101117683
11	44403749	44453749	2.98	LOC114117074
18	18993568	19043568	2.97	CIB1
4	74543132	74593132	2.97	CREB5
18	18993568	19043568	2.97	GDPGP1
12	76262519	76312519	2.97	HHAT
1	49026193	49076193	2.97	PTGER3
18	18993568	19043568	2.97	SEMA4B
17	61518318	61568318	2.96	ABCB9
17	61518318	61568318	2.96	ARL6IP4
17	61518318	61568318	2.96	OGFOD2
17	61518318	61568318	2.96	PITPNM2
1	270288907	270338907	2.95	PXYLP1
1	270288907	270338907	2.95	ZBTB38
2	76573936	76623936	2.94	LOC101117653
5	70898780	70948780	2.94	LOC105611754
13	46703123	46753123	2.94	LOC105616708
13	46703123	46753123	2.94	PFKP
5	70898780	70948780	2.94	SGCD
11	39448861	39498861	2.93	LOC101106536
11	39448861	39498861	2.93	LOC101106784
19	12920595	12970595	2.93	LOC105603374
2	120287562	120337562	2.93	LOC105608622
21	28000345	28050345	2.93	LOC114110129
2	120287562	120337562	2.93	LOC114113035
2	120287562	120337562	2.93	LOC114113036
11	39448861	39498861	2.93	LOC114116985
11	39448861	39498861	2.93	LOC114117012
11	39448861	39498861	2.93	LOC114117013
2	18055696	18105696	2.93	TAL2
12	30627143	30677143	2.93	TRNAD-GUC_15
19	12920595	12970595	2.93	WDR48
9	82241340	82291340	2.92	ATP6V1C1
22	16128910	16178910	2.92	HHEX
12	71508834	71558834	2.92	HMCN1
16	77299722	77349722	2.92	IRX4
22	40103362	40153362	2.92	LOC101103610
3	53919510	53969510	2.92	LOC101110577
22	40103362	40153362	2.92	LOC101120372
16	77299722	77349722	2.92	LOC105602659
22	16128910	16178910	2.92	LOC105604230
16	77299722	77349722	2.92	LOC105608080
19	59125993	59175993	2.92	LOC114109336
19	59125993	59175993	2.92	LOC114109337
1	58378844	58428844	2.92	LOC114111078
9	82241340	82291340	2.92	LOC114116533
1	58378844	58428844	2.92	MIGA1
19	59125993	59175993	2.92	MRPS25
16	77299722	77349722	2.92	NDUFS6
19	59125993	59175993	2.92	NR2C2
3	156506428	156556428	2.92	PDZRN4
9	93901983	93951983	2.92	RUNX1T1
9	93901983	93951983	2.92	TRNAG-CCC_66
23	54143702	54193702	2.91	DYM
17	61768497	61818497	2.91	HCAR1
17	61768497	61818497	2.91	HCAR2
9	87195862	87245862	2.91	LAPTM4B
3	12154480	12204480	2.91	LOC101110577
3	12154480	12204480	2.91	LOC101122175
3	12154480	12204480	2.91	LOC114113882
21	9717784	9767784	2.91	PRSS23
18	29705386	29755386	2.91	SCAPER
15	85262669	85312669	2.9	LOC101106793
15	85262669	85312669	2.9	LOC101107043
15	85262669	85312669	2.9	LOC114118545
17	65871431	65921431	2.9	TAOK3
11	17727430	17777430	2.89	GOSR2
2	96580172	96630172	2.89	HACD4
2	96580172	96630172	2.89	LOC101103376
7	17731950	17781950	2.89	TRNAF-GAA_6
16	60530268	60580268	2.88	TRNAS-GCU_6
16	32948271	32998271	2.87	C16H5orf34
1	214173002	214223002	2.87	LOC114113813
1	214173002	214223002	2.87	LOC114113818
18	42569579	42619579	2.87	NPAS3
11	26285874	26335874	2.87	NXPH3
16	32948271	32998271	2.87	PAIP1
11	40599996	40649996	2.87	PRPF8
8	59594770	59644770	2.87	PTPRK
11	40599996	40649996	2.87	RILP
11	40599996	40649996	2.87	SCARF1
11	40599996	40649996	2.87	SLC43A2
11	26285874	26335874	2.87	SPOP
5	5363184	5413184	2.86	B3GNT3
12	32678733	32728733	2.86	CDC42BPA
12	55546460	55596460	2.86	FBLIM1
5	5363184	5413184	2.86	FCHO1
15	85813049	85863049	2.86	LOC101115065
12	55546460	55596460	2.86	LOC114117242
14	4908186	4958186	2.86	LOC114118113
15	85813049	85863049	2.86	LOC114118553
5	5363184	5413184	2.86	MAP1S
12	55546460	55596460	2.86	PLEKHM2
12	55546460	55596460	2.86	SLC25A34
12	55546460	55596460	2.86	TMEM82
14	4908186	4958186	2.86	VAT1L
4	114513013	114563013	2.84	LOC114114451
4	114513013	114563013	2.84	LOC114114452
4	114513013	114563013	2.84	LOC114114455
4	114513013	114563013	2.84	LOC114114456
4	114513013	114563013	2.84	LOC114114457
3	119493108	119543108	2.84	OSBPL8
9	103510754	103560754	2.83	ENPP2
7	7275621	7325621	2.83	GCNT4
9	103510754	103560754	2.83	LOC105611737
7	7275621	7325621	2.83	LOC105615606
12	42035987	42085987	2.82	FMO2
6	124080408	124130408	2.82	LDB2
2	64120054	64170054	2.82	LOC114112975
6	67652657	67702657	2.81	GRXCR1
2	182256877	182306877	2.81	LRP1B
7	57656114	57706114	2.81	UNC13C
5	21772097	21822097	2.8	CDC42SE2
17	52261700	52311700	2.8	CHFR
17	52261700	52311700	2.8	GOLGA3
21	52694324	52744324	2.8	IFITM5
21	52694324	52744324	2.8	LOC101104700
21	52694324	52744324	2.8	LOC105604160
21	52694324	52744324	2.8	LOC114110140
21	52694324	52744324	2.8	NLRP6
21	52694324	52744324	2.8	PGGHG
12	72059260	72109260	2.79	HMCN1
5	7464326	7514326	2.79	LOC101104994
3	9853652	9903652	2.79	LOC101110577
3	9853652	9903652	2.79	LOC105610844
5	7464326	7514326	2.79	LOC114114774
5	7464326	7514326	2.79	LOC114114987
19	58425153	58475153	2.79	MKRN2
3	9853652	9903652	2.79	MVB12B
19	58425153	58475153	2.79	RAF1
19	24684700	24734700	2.78	CNTN4
25	8471016	8521016	2.78	GPR137B
19	24684700	24734700	2.78	IL5RA
6	115576226	115626226	2.78	SLC2A9
6	115576226	115626226	2.78	TRNAC-ACA_44
4	52682258	52732258	2.77	ATXN7L1
3	17656460	17706460	2.77	LOC101110577
1	114944877	114994877	2.77	LOC105605944
26	42021352	42071352	2.77	PSD3
26	47279804	47329804	2.77	TRNAG-UCC_58
12	47740409	47790409	2.76	GPR157
1	110793700	110843700	2.76	IL6R
12	47740409	47790409	2.76	LOC114108606
9	17081865	17131865	2.76	PTK2
3	180415032	180465032	2.75	SLC25A3
3	180415032	180465032	2.75	TMPO
3	156806536	156856536	2.74	CNTN1
16	2262674	2312674	2.74	DOCK2
9	28542325	28592325	2.74	LOC105605851
1	66731211	66781211	2.74	LOC114115574
4	17714865	17764865	2.74	RPA3
1	66731211	66781211	2.74	SYDE2
4	17714865	17764865	2.74	UMAD1
1	66731211	66781211	2.74	WDR63
4	115463486	115513486	2.73	CASP2
1	279991657	280041657	2.73	DNAJC13
2	63419836	63469836	2.73	FOXB2
4	115463486	115513486	2.73	GSTK1
4	115463486	115513486	2.73	LOC105612480
4	115463486	115513486	2.73	TAS2R40
4	115463486	115513486	2.73	TMEM139
16	25289387	25339387	2.72	CDC20B
15	5657780	5707780	2.72	DCUN1D5
22	50163622	50213622	2.72	DOCK1
15	5657780	5707780	2.72	DYNC2H1
16	25289387	25339387	2.72	GPX8
22	21984883	22034883	2.72	HPS1
2	56517685	56567685	2.72	LOC101113923
22	21984883	22034883	2.72	LOC114110341
16	25289387	25339387	2.72	MCIDAS
2	76874030	76924030	2.71	RFX3
26	3309129	3359129	2.7	CSMD1
17	20989339	21039339	2.7	SLC7A11
2	213116496	213166496	2.69	ANKRD44
15	84912428	84962428	2.69	LOC101112713
15	84912428	84962428	2.69	LOC101113921
15	84912428	84962428	2.69	LOC114118537
15	90015947	90065947	2.68	B3GAT1
13	68327101	68377101	2.68	DLGAP4
2	254779483	254829483	2.68	EYA3
15	86413463	86463463	2.68	LOC105601922
6	77657578	77707578	2.68	LOC114115485
15	86413463	86463463	2.68	LOC114118566
3	222280098	222330098	2.68	NANOG
2	190009294	190059294	2.68	NCKAP5
3	238936092	238986092	2.68	TRNAC-ACA_35
3	226231520	226281520	2.67	GALNT8
17	55213810	55263810	2.67	LOC101114468
10	85049326	85099326	2.67	LOC105616225
12	5557710	5607710	2.67	LOC114117340
3	226231520	226281520	2.67	NDUFA9
25	28060261	28110261	2.66	PCBD1
2	234923293	234973293	2.66	RUFY4
1	284943060	284993060	2.66	TMPRSS2
2	234923293	234973293	2.66	TNS1
2	68071286	68121286	2.65	ALDH1A1
4	45478675	45528675	2.65	LOC101115115
3	189318236	189368236	2.65	LOC101118937
1	58028745	58078745	2.64	AK5
3	38063804	38113804	2.64	ALK
6	122179473	122229473	2.64	C1QTNF7
6	122179473	122229473	2.64	CC2D2A
1	90838044	90888044	2.64	CLCC1
14	51444892	51494892	2.64	ECH1
2	55467357	55517357	2.64	GBA2
1	90838044	90888044	2.64	GPSM2
14	51444892	51494892	2.64	HNRNPL
14	51444892	51494892	2.64	LGALS4
3	15455668	15505668	2.64	LOC101110577
3	38063804	38113804	2.64	LOC101110577
1	90838044	90888044	2.64	LOC105607966
23	37880606	37930606	2.64	LOC114110466
3	138449930	138499930	2.64	LOC114114145
2	28909079	28959079	2.64	MIRLET7A
2	28909079	28959079	2.64	MIRLET7D
2	55467357	55517357	2.64	MSMP
2	55467357	55517357	2.64	NPR2
3	138449930	138499930	2.64	PLEKHG7
2	55467357	55517357	2.64	RGP1
14	51444892	51494892	2.64	RINL
23	37880606	37930606	2.64	RIOK3
23	37880606	37930606	2.64	RMC1
1	90838044	90888044	2.64	WDR47
2	28909079	28959079	2.64	ZNF169
3	71175720	71225720	2.63	LOC101110577
14	41336919	41386919	2.63	LOC105606379
8	67499434	67549434	2.63	LOC114116101
8	67499434	67549434	2.63	PDE7B
2	148696417	148746417	2.61	HAT1
16	21935496	21985496	2.61	RAB3C
23	51641687	51691687	2.6	LOXHD1
7	19332919	19382919	2.6	LRRC49
23	49940317	49990317	2.59	SETBP1
13	84294807	84344807	2.59	TSHZ2
16	44361511	44411511	2.58	C16H5orf22
2	145945559	145995559	2.58	CHRNA1
16	44361511	44411511	2.58	DROSHA
12	76212480	76262480	2.58	HHAT
4	117014257	117064257	2.58	TPK1
4	123817641	123867641	2.57	ABCF2
4	123817641	123867641	2.57	ASB10
4	123817641	123867641	2.57	CHPF2
23	26521458	26571458	2.57	DTNA
4	123817641	123867641	2.57	IQCA1L
3	48867692	48917692	2.57	LOC101110577
[truncated: 607 more rows]

## Sheet: Table S10
Table S10. A summary of genes from iHS, CLR in Northeast Merino.
Chrom	Starting position	Ending position	iHS	CLR	Gene
1	17367220	17400001	0.227723	8.73	FOXJ3
1	31371189	31400001	0.349462	3.66	LOC114111224
1	39173401	39200001	0.411141	11.8	LOC101106044
1	39200001	39223401	0.871698	11.8	LOC101106044
1	39300001	39323429	0.474026	18.7	LOC101106044
1	39323443	39350001	0.474026	14.7	LOC114115224
1	39473486	39500001	0.462025	15.8	LOC114111027
1	56078192	56100001	0.310413	2.04	MSH4
1	70132175	70150001	0.300699	2.33	LOC101120617
1	70150001	70182175	0.683128	2.33	LOC101120617
1	70182190	70200001	0.683128	20.8	LOC101105481
1	132950001	132999980	0.488889	5.63	LOC101104027
1	152600001	152605537	0.265263	8.63	USP25
1	213922931	213950001	0.570201	4.29	LOC105602566
1	257335235	257350001	0.284232	2.57	LOC101115671
1	258185476	258200001	0.557143	36.2	MED12L
1	258200001	258235476	0.337302	36.2	MED12L
1	258485561	258500001	0.24	3.49	MINDY4B
1	258550001	258585576	0.24	5.15	SIAH2
1	258585590	258600001	0.24	3.16	SIAH2
1	258600001	258635590	0.33162	3.16	SIAH2
1	260636171	260650001	0.290541	29	CPA3
1	260650001	260686171	0.588757	29	CPA3
1	260650001	260686171	0.588757	29	CPB1
1	270288907	270300001	0.544	2.95	ZBTB38
1	270789049	270800001	0.628415	3.58	LOC101107920
1	272139431	272150001	0.380577	7.83	NMNAT3
1	272150001	272189431	0.426195	7.83	NMNAT3
1	272189446	272200001	0.426195	5.28	RBP1
1	279991657	280000001	0.291139	2.73	DNAJC13
2	14554605	14600001	0.27013	2.43	EPB41L4B
2	54100001	54116921	0.513514	88.5	ZCCHC7
2	54116936	54150001	0.513514	51.7	ZCCHC7
2	54150001	54166936	0.625	51.7	ZCCHC7
2	54216967	54250001	0.508772	6.16	ZCCHC7
2	54250001	54266967	0.536585	6.16	ZCCHC7
2	76824014	76850001	0.808511	2.44	RFX3
2	76850001	76874014	0.847222	2.44	RFX3
2	76874030	76900001	0.931507	2.71	RFX3
2	88177553	88200001	0.339713	6.58	MPDZ
2	96600001	96630172	0.487085	2.89	LOC101103376
2	96630188	96650001	0.487085	4.97	LOC101103376
2	96630188	96650001	0.487085	4.97	LOC101103623
2	103382292	103400001	0.230897	2.43	MOB3B
2	113485441	113500001	0.666667	8.34	LOC105608545
2	113485441	113500001	0.666667	8.34	MTMR9
2	128350001	128390072	0.312693	14.2	NAB1
2	128550001	128590134	0.39759	52.9	MFSD6
2	133650001	133691724	0.982833	24.4	FSIP2
2	144445091	144450001	0.225225	28.7	MTX2
2	189409107	189450001	0.409178	9.17	LOC105609823
2	189450001	189459107	0.461864	9.17	LOC105609823
2	199612287	199650001	0.676768	17	GLI2
2	199650001	199662287	0.219585	17	GLI2
2	199662303	199700001	0.219585	7.04	GLI2
2	213216528	213250001	0.375	63	ANKRD44
2	221700001	221719162	0.268817	2.01	PARD3B
2	230271844	230300001	0.227679	6.09	LOC114113422
2	230300001	230321844	0.240132	6.09	LOC114113422
2	258130527	258150001	0.293827	3.24	GRHL3
2	258130527	258150001	0.293827	3.24	LOC114113250
2	259900001	259931073	0.329073	19	ZBTB40
3	25850001	25859394	0.462264	4.35	LOC101110577
3	44216018	44250001	0.474194	5.17	LOC101110577
3	44250001	44266018	0.284483	5.17	LOC101110577
3	50168160	50200001	0.405567	8.42	LOC101110577
3	50200001	50218160	0.227053	8.42	LOC101110577
3	50568304	50600001	0.614379	161	LOC101110577
3	50650001	50668322	0.550676	585	LOC101110577
3	50668340	50700001	0.550676	5.42	LOC101110577
3	50700001	50718340	0.246649	5.42	LOC101110577
3	50718358	50750001	0.246649	8.16	LOC101110577
3	50750001	50768358	0.331437	8.16	LOC101110577
3	53919510	53950001	0.263033	2.92	LOC101110577
3	60571904	60600001	0.291815	4.79	DNAH6
3	60571904	60600001	0.291815	4.79	LOC101110577
3	63823074	63850001	0.259542	2.49	LOC101110577
3	63823074	63850001	0.259542	2.49	PSD4
3	66450001	66474010	0.26087	48.7	LOC101110577
3	66450001	66474010	0.26087	48.7	SH3RF3
3	66474028	66500001	0.26087	16.8	LOC101110577
3	66474028	66500001	0.26087	16.8	LOC114113930
3	66474028	66500001	0.26087	16.8	SH3RF3
3	66500001	66524028	0.443723	16.8	LOC101110577
3	66500001	66524028	0.443723	16.8	LOC114113930
3	66500001	66524028	0.443723	16.8	SH3RF3
3	71175720	71200001	0.291765	2.63	LOC101110577
3	91883172	91900001	0.238994	3.63	LOC101110577
3	100436250	100450001	0.554839	164	EXOC6B
3	100436250	100450001	0.554839	164	LOC101110577
3	102300001	102336916	0.228814	2.08	LOC101110577
3	102300001	102336916	0.228814	2.08	MOB1A
3	102300001	102336916	0.228814	2.08	MTHFD2
3	138400001	138449912	0.301418	7.73	LOC114114145
3	138449930	138450001	0.301418	2.64	LOC114114145
3	142451370	142500001	0.283333	2.29	ATF7
3	144350001	144352036	0.253165	10.4	SLC4A8
3	178300001	178314258	0.428947	2.35	CDK17
3	182950001	182965932	0.477273	4.82	ARL1
3	182950001	182965932	0.477273	4.82	UTP20
3	182965950	183000001	0.477273	5.69	ARL1
3	194000001	194019910	0.280788	10.2	LOC101103965
3	194019928	194050001	0.280788	4.42	LOC101103965
3	195370414	195400001	0.286738	3.24	DNM1L
3	195370414	195400001	0.286738	3.24	YARS2
3	196800001	196820918	0.764706	18.1	DENND5B
3	196870954	196900001	0.824561	41.4	DENND5B
3	196900001	196920954	0.307692	41.4	DENND5B
3	196900001	196920954	0.307692	41.4	LOC114114038
3	196920972	196950001	0.307692	113	LOC114114038
3	196920972	196950001	0.307692	113	TRNAE-UUC_38
3	196950001	196970972	0.298319	113	SINHCAF
3	196950001	196970972	0.298319	113	TRNAE-UUC_38
3	197421152	197450001	0.40625	37.9	LOC114113806
3	219779198	219800001	0.515504	5.22	LOC105613001
3	219779198	219800001	0.515504	5.22	LOC105614844
3	219779198	219800001	0.515504	5.22	LOC114108682
3	219800001	219829198	0.537842	5.22	LOC105613001
3	226231520	226250001	0.303944	2.67	GALNT8
3	226250001	226281520	0.285141	2.67	NDUFA9
3	229882834	229900001	0.26569	5.8	LOC101117325
3	229950001	229982852	0.355556	156	BCL2L13
3	229950001	229982852	0.355556	156	BID
3	231383374	231400001	0.651007	12.5	APOBEC3F
3	232200001	232233662	0.3	3.91	FAM83F
3	232200001	232233662	0.3	3.91	TNRC6B
4	22950001	22967452	0.265625	3.58	TMEM106B
4	22967477	23000001	0.265625	4.56	TMEM106B
4	23000001	23017477	0.332599	4.56	VWDE
4	49050001	49080441	0.72103	2.19	RSBN1L
4	60950001	60986363	0.296552	2.01	LOC114114516
4	72742236	72750001	0.477352	3.68	ZNRF2
4	72750001	72792236	0.51928	3.68	ZNRF2
4	75400001	75443555	0.218045	3.38	HIBADH
4	101356469	101400001	0.384615	25.7	LOC114114542
4	101356469	101400001	0.384615	25.7	PRRT4
4	101356469	101400001	0.384615	25.7	RBM28
4	109810674	109850001	0.275862	3.84	PTN
4	113962739	114000001	0.238255	5.71	LOC101109961
4	113962739	114000001	0.238255	5.71	PRSS37
4	115500001	115513486	0.227273	2.73	CASP2
4	115500001	115513486	0.227273	2.73	TMEM139
4	127269358	127300001	0.564246	6.43	INSIG1
4	127269358	127300001	0.564246	6.43	LOC114114628
5	7964597	8000001	0.3	10.7	LOC101109614
5	47950001	47986308	0.229358	8.14	CDKL3
5	47986335	48000001	0.229358	3.78	CDKL3
5	48000001	48036335	0.365741	3.78	CDKL3
5	48000001	48036335	0.365741	3.78	CDKN2AIPNL
5	48000001	48036335	0.365741	3.78	UBE2B
5	48036362	48050001	0.365741	2.06	CDKN2AIPNL
5	53700001	53739432	0.221311	23	LOC101117583
5	53700001	53739432	0.221311	23	LOC114114882
5	53739460	53750001	0.221311	79.4	LOC101117583
5	53800001	53839487	0.238938	6.47	LOC101117583
5	53800001	53839487	0.238938	6.47	LOC114114883
5	53800001	53839487	0.238938	6.47	PFDN1
5	61650001	61693753	0.328889	2.2	C5H5orf46
5	72349568	72350001	0.284672	28.8	CLINT1
5	72350001	72399568	0.24911	28.8	CLINT1
5	113772066	113800001	0.492754	2.25	FBXL17
5	113800001	113822066	0.295455	2.25	FBXL17
6	28383345	28400001	0.426357	29	LOC106990491
6	28550001	28583419	0.478947	46.3	DAPP1
6	29600001	29633936	0.234043	3.12	LOC105605903
6	41000001	41039545	0.334405	4.3	HERC5
6	44700001	44741365	0.37	4.87	SLIT2
6	44741390	44750001	0.37	9.11	SLIT2
7	17731950	17750001	0.399225	2.89	TRNAF-GAA_6
7	19350001	19382919	0.418052	2.6	LRRC49
7	62750001	62759172	0.415816	21.6	GALK2
7	79069074	79100001	0.866667	9.63	PPP2R5E
7	79100001	79119074	1	9.63	PPP2R5E
7	79119105	79150001	1	13	PPP2R5E
7	79150001	79169105	0.338983	13	WDR89
8	18870741	18900001	0.267544	2.01	TBC1D32
8	29450001	29476970	0.332061	16.4	SLC16A10
8	29527029	29550001	0.220339	2.2	LOC101111233
8	35180365	35200001	0.654028	4	PREP
8	35200001	35230365	0.745636	4	PREP
8	35230394	35250001	0.745636	5.26	PREP
8	35250001	35280394	0.769406	5.26	LOC105611049
8	35250001	35280394	0.769406	5.26	LOC114116071
8	35250001	35280394	0.769406	5.26	PREP
8	35280424	35300001	0.769406	3.07	LOC105611049
8	35280424	35300001	0.769406	3.07	LOC114116071
8	35280424	35300001	0.769406	3.07	PREP
8	35300001	35330424	0.992063	3.07	LOC114116071
8	35300001	35330424	0.992063	3.07	PREP
8	35380483	35400001	0.957105	3.28	LOC114116071
8	35400001	35430483	0.995215	3.28	LOC114116071
8	35400001	35430483	0.995215	3.28	POPDC3
8	35630630	35650001	0.985866	3.16	LIN28B
8	35650001	35680630	0.986957	3.16	LIN28B
8	37250001	37281575	0.285714	5.41	LOC101106498
8	37250001	37281575	0.285714	5.41	LOC114116078
8	37550001	37581752	0.283582	9.78	LOC114116193
8	52650001	52690667	0.308756	32	MAP3K7
8	56950001	56993206	0.442708	27	SNX14
8	68700143	68750001	0.251852	5.71	TRNAG-CCC_55
9	18050001	18082733	0.376847	5.17	LOC114116450
9	68028367	68050001	0.487805	15.7	TRPS1
9	103510754	103550001	0.277899	2.83	ENPP2
9	103510754	103550001	0.277899	2.83	LOC105611737
10	2850001	2851784	0.265267	14.7	TDRD3
10	2851813	2900001	0.265267	77.4	TDRD3
10	34200001	34219916	0.353211	234	LNX2
10	34219945	34250001	0.353211	558	LNX2
10	38350001	38372316	0.222826	2.38	MPHOSPH8
10	38350001	38372316	0.222826	2.38	PARP4
10	84999297	85000001	0.804444	13	DOCK9
10	85000001	85049297	0.633028	13	DOCK9
10	85000001	85049297	0.633028	13	LOC105616225
10	85049326	85050001	0.633028	2.67	LOC105616225
10	85050001	85099326	0.509804	2.67	LOC105616225
11	8117949	8150001	0.282051	5.27	LOC114116949
11	8117949	8150001	0.282051	5.27	ST6GALNAC1
11	10119925	10150001	0.399522	6.24	RBFOX3
11	17600001	17627282	0.334483	6.75	NSF
11	17600001	17627282	0.334483	6.75	WNT3
11	29889429	29900001	0.219178	2.33	NCOR1
11	36896342	36900001	0.220721	3.76	GP1BA
11	36896342	36900001	0.220721	3.76	LOC105607816
11	44704045	44750001	0.75945	5.76	NF1
11	44750001	44754045	1	5.76	NF1
11	52661897	52700001	0.855346	3.76	BRIP1
11	52700001	52711897	0.38806	3.76	BRIP1
11	52711946	52750001	0.38806	89.2	BRIP1
11	52711946	52750001	0.38806	89.2	INTS2
12	5557710	5600001	0.866779	2.67	LOC114117340
12	5600001	5607710	0.328313	2.67	LOC114117340
12	5607748	5650001	0.328313	9.32	LOC114117340
12	32700001	32728733	0.273743	2.86	CDC42BPA
12	41985948	42000001	0.346154	84.7	LOC101104591
12	42000001	42035948	0.467391	84.7	LOC101104591
12	53450001	53494831	0.298913	29.9	PRDM16
12	57750001	57798167	0.571429	119	PRDM2
12	57798205	57800001	0.571429	22.2	PRDM2
12	57800001	57848205	0.228873	22.2	PRDM2
12	65153907	65200001	0.29803	10	TDRD5
12	65200001	65203907	0.40038	10	TDRD5
12	76250001	76262480	0.306916	2.58	HHAT
12	76262519	76300001	0.306916	2.97	HHAT
12	76300001	76312519	0.299283	2.97	HHAT
13	16870043	16900001	0.819048	19.9	DHTKD1
13	16870043	16900001	0.819048	19.9	SEC61A2
13	45101347	45150001	0.7	5.03	LOC101109111
13	45101347	45150001	0.7	5.03	LOC106990122
13	52659728	52700001	0.694118	2.32	HAO1
13	66250001	66274770	0.5	356	LOC105606907
13	67400001	67426046	0.333333	52.6	LOC101116076
13	69550001	69578433	0.320151	4.65	CTNNBL1
13	76135759	76150001	0.356667	2.16	PKIG
14	8661146	8700001	0.360759	2.19	LOC105605937
14	8700001	8711146	0.546875	2.19	LOC114117852
14	23800001	23823066	0.429448	2.34	FTO
14	37934235	37950001	0.664062	17.9	CTCF
14	37950001	37984235	0.794574	17.9	ACD
14	37950001	37984235	0.794574	17.9	CARMIL2
14	37950001	37984235	0.794574	17.9	CTCF
14	37950001	37984235	0.794574	17.9	ENKD1
14	37950001	37984235	0.794574	17.9	PARD6A
14	41887353	41900001	0.355191	13.6	DHODH
14	46440945	46450001	0.368932	187	GPATCH1
14	46450001	46490945	0.71831	187	GPATCH1
14	46450001	46490945	0.71831	187	WDR88
14	46490984	46500001	0.71831	91.1	WDR88
14	46500001	46540984	0.311728	91.1	LRP3
14	46500001	46540984	0.311728	91.1	TRNAT-AGU_5
14	46500001	46540984	0.311728	91.1	WDR88
14	52445681	52450001	0.256849	2.57	LOC105608805
14	54597378	54600001	0.715618	130	LOC114117995
14	54600001	54647378	0.863362	130	LOC105605921
14	54600001	54647378	0.863362	130	LOC106991560
14	54600001	54647378	0.863362	130	LOC114117899
14	54600001	54647378	0.863362	130	LOC114117995
14	54647418	54650001	0.863362	2.45	LOC105605921
14	54650001	54697418	0.736021	2.45	LOC105605823
14	54650001	54697418	0.736021	2.45	LOC105605921
14	54650001	54697418	0.736021	2.45	LOC114117900
14	54747497	54750001	0.668192	11	LOC101105020
14	65005588	65050001	0.538667	5.01	LOC101111046
14	65005588	65050001	0.538667	5.01	ZNF331
14	65050001	65055588	0.859416	5.01	ZNF331
14	65105667	65150001	0.696429	3.93	LOC101111573
14	65105667	65150001	0.696429	3.93	LOC101111827
14	65105667	65150001	0.696429	3.93	LOC101112084
14	65150001	65155667	0.5	3.93	LOC101112084
14	65155706	65200001	0.5	3.36	LOC101112084
14	65155706	65200001	0.5	3.36	NLRP12
15	17916232	17950001	0.476543	5.25	GUCY1A2
15	17950001	17966232	0.265823	5.25	GUCY1A2
15	17966267	18000001	0.265823	3.41	GUCY1A2
15	18166405	18200001	0.349657	4.27	GUCY1A2
15	18200001	18216405	0.28254	4.27	GUCY1A2
15	18266474	18300001	0.302251	28.3	GUCY1A2
15	18300001	18316474	0.22449	28.3	GUCY1A2
15	40850001	40882033	0.35	2.24	LOC101117786
15	40850001	40882033	0.35	2.24	LOC101121038
15	52339968	52350001	0.878095	16.7	LOC101107469
15	52339968	52350001	0.878095	16.7	LOC101107731
15	52350001	52389968	0.257831	16.7	LOC101107731
15	52350001	52389968	0.257831	16.7	LOC101108252
15	83450001	83461393	0.57672	14.7	MADD
15	83450001	83461393	0.57672	14.7	MYBPC3
16	32948271	32950001	0.589655	2.87	PAIP1
17	2175886	2200001	0.245223	11.6	TLL1
17	38902147	38950001	0.242353	76	INTS7
17	38902147	38950001	0.242353	76	LPGAT1
17	53912880	53950001	0.80203	25.7	ADGRD1
17	61550001	61568318	0.317919	2.96	ABCB9
17	61550001	61568318	0.317919	2.96	OGFOD2
17	61768497	61800001	0.514706	2.91	HCAR1
17	61768497	61800001	0.514706	2.91	HCAR2
17	65871431	65900001	0.27551	2.9	TAOK3
17	65900001	65921431	0.301724	2.9	TAOK3
17	66000001	66021503	0.672131	3.61	TAOK3
17	66021538	66050001	0.672131	12.6	PEBP1
17	66021538	66050001	0.672131	12.6	TAOK3
17	66050001	66071538	0.363322	12.6	LOC114108821
17	66050001	66071538	0.363322	12.6	PEBP1
17	66071574	66100001	0.363322	4.06	LOC114108821
17	66071574	66100001	0.363322	4.06	TRNAK-UUU_20
17	66071574	66100001	0.363322	4.06	VSIG10
17	68723470	68750001	0.30083	19.4	LOC114118897
17	71775653	71800001	0.240385	6	PXN
17	71800001	71825653	0.31875	6	LOC114108901
17	71800001	71825653	0.31875	6	LOC114108902
17	71800001	71825653	0.31875	6	PXN
17	71800001	71825653	0.31875	6	SIRT4
17	76729195	76750001	0.550296	34	PITPNB
17	76750001	76779195	0.918033	34	PITPNB
17	76829266	76850001	0.898876	2.27	TTC28
17	76850001	76879266	0.847222	2.27	TTC28
17	80300001	80331735	0.236842	139	LOC114108850
17	80300001	80331735	0.236842	139	LOC114118880
17	80331771	80350001	0.236842	251	LOC114108850
17	80331771	80350001	0.236842	251	LOC114118882
18	31257098	31300001	0.24	5.48	LOC114109025
18	31257098	31300001	0.24	5.48	MAN2C1
18	31257098	31300001	0.24	5.48	SIN3A
18	31300001	31307098	0.3	5.48	LOC114109025
18	31300001	31307098	0.3	5.48	MAN2C1
18	31300001	31307098	0.3	5.48	NEIL1
18	31300001	31307098	0.3	5.48	SIN3A
18	31307153	31350001	0.3	16.1	COMMD4
18	31307153	31350001	0.3	16.1	MAN2C1
18	31307153	31350001	0.3	16.1	NEIL1
18	42800001	42819800	0.310019	2.07	NPAS3
18	68200001	68247855	0.315152	6.13	CDC42BPB
18	68247911	68250001	0.315152	56.5	CDC42BPB
18	68250001	68297911	0.347518	56.5	EXOC3L4
18	68250001	68297911	0.347518	56.5	LBHD2
18	68250001	68297911	0.347518	56.5	LOC105603273
19	1650001	1657031	0.607407	14.6	NEK10
19	1857331	1900001	0.366935	3.21	NEK10
19	14650001	14672636	0.403509	6.62	LOC114109422
19	24684700	24700001	0.416452	2.78	IL5RA
19	29991062	30000001	0.782313	14.6	PPP4R2
19	39450001	39452345	0.318396	3.09	C19H3orf49
19	39450001	39452345	0.318396	3.09	THOC7
19	44959008	45000001	0.296875	5	PXK
19	45259368	45300001	0.539171	3.47	FLNB
19	45459608	45500001	0.891566	8.95	SLMAP
19	53000001	53018611	0.412568	4.85	ARIH2
19	53000001	53018611	0.412568	4.85	ARIH2OS
19	53500001	53519211	0.594937	2.36	NME6
20	20025980	20050001	0.984252	14.9	SUPT3H
20	20050001	20075980	0.846939	14.9	SUPT3H
20	20176172	20200001	0.927481	4.27	SUPT3H
20	20200001	20226172	0.99639	4.27	SUPT3H
21	5760737	5800001	0.320961	3.03	CHORDC1
21	5760737	5800001	0.320961	3.03	LOC106991818
21	5800001	5810737	0.294595	3.03	CHORDC1
21	26850001	26898293	0.326679	4.92	LOC101120204
21	26850001	26898293	0.326679	4.92	LOC101120613
21	26850001	26898293	0.326679	4.92	LOC105601867
21	26850001	26898293	0.326679	4.92	LOC105604171
21	27800001	27849988	0.444444	3.74	LOC114110098
21	31155965	31200001	0.464981	2.1	TRNAG-CCC_120
21	51041380	51050001	0.527076	6.96	CD81
22	11624316	11650001	0.5	12.1	LOC101119597
22	19250001	19282075	0.222857	8.2	PDLIM1
22	23950001	23986873	0.490272	80.9	WNT8B
22	50163622	50200001	0.276596	2.72	DOCK1
22	50200001	50213622	0.227053	2.72	DOCK1
23	24119524	24150001	0.43379	2.23	KIAA1328
23	24150001	24169524	0.278195	2.23	KIAA1328
23	45300001	45336570	0.555556	5.26	LRRC30
23	48989552	49000001	0.301695	2.54	MC5R
23	49000001	49039552	0.408759	2.54	MC2R
23	49650001	49690076	0.251101	12.2	SETBP1
24	10150001	10171497	0.345098	6.84	SOCS1
24	10472112	10500001	0.684706	3.46	LITAF
24	10700001	10722463	0.271028	6.69	ZC3H7A
24	10722551	10750001	0.271028	6.44	ZC3H7A
24	10900001	10922815	0.613718	11.4	TNFRSF17
24	26650488	26700001	0.479592	5.96	BOLA2B
24	26650488	26700001	0.479592	5.96	CORO1A
24	26650488	26700001	0.479592	5.96	LOC101114075
24	26650488	26700001	0.479592	5.96	SGF29
24	26650488	26700001	0.479592	5.96	SLX1A
24	28303387	28350001	0.39485	3.61	AHSP
24	28303387	28350001	0.39485	3.61	C24H16orf58
24	28303387	28350001	0.39485	3.61	LOC101107252
24	28303387	28350001	0.39485	3.61	SEPT14
24	42400001	42428073	0.6125	16.8	UNCX
24	42428161	42450001	0.6125	14.3	LOC105604839
24	42428161	42450001	0.6125	14.3	UNCX
25	5114291	5150001	0.358779	7.93	SIPA1L2
25	6900001	6917804	0.554913	6.69	TARBP1
25	7050001	7068105	0.561404	3.28	IRF2BP2
25	7050001	7068105	0.561404	3.28	LOC101111733
25	7068205	7100001	0.561404	8.26	IRF2BP2
25	7068205	7100001	0.561404	8.26	LOC101111733
25	7068205	7100001	0.561404	8.26	LOC114110878
25	7819711	7850001	0.304878	2.28	B3GALNT2
25	7819711	7850001	0.304878	2.28	TBCE
25	7850001	7869711	0.333333	2.28	B3GALNT2
25	31300001	31316685	0.3	11.3	LOC114110832

[truncated: 8 more sheets: Table S11, Table S12, Table S13, Table S14, Table S15, Table S16, Table S17, Table S18]
